# Supplementary material for: Single-cell genome analysis of a feminizing Wolbachia in Eurema butterflies reveals a shared origin with male-killing Wolbachia
Source: Microb Genom. 2025 Nov 28;11(11):001578. doi: 10.1099/mgen.0.001578 (PMC12662622; doi:10.1099/mgen.0.001578)
Supplement: Uncited Supplementary Material 1. [file mgen-11-01578-s001.xlsx]

## Sheet: Table S1 acronyms
Table S1 Summary of Wolbachia strains and genes
Strain name	Phenotype	Host	Note
wFem	Feminisation	Eurema mandarina	Type II Oscar
wCI	Cytoplasmic incompatibility	Eurema mandarina
wHm-a	NA	Homona magnanima
wHm-b	Cytoplasmic incompatibility	Homona magnanima
wHm-c	Increase host fitness	Homona magnanima
wHm-t	Male killing	Homona magnanima	Type II Oscar
WOwHm-t76	Male killing	Homona magnanima	Prophage WO region of wHm-t
wVulC	Feminisation	Armadillidium vulgare	No Oscar
wBol1Y	Male killing / Cytoplasmic incompatibility	Hypolimnas bolina	Type II Oscar
wBol1J	Male killing / Cytoplasmic incompatibility	Hypolimnas bolina	No Oscar
wFur	Male killing	Ostrinia furnacalis	Type I Oscar
wSca	Male killing	Ostrinia scapulalis	Type I Oscar
wCauA	Male killing / Cytoplasmic incompatibility	Cadra cautella	Type I Oscar
wCauB	Cytoplasmic incompatibility	Cadra cautella
wMel	Cytoplasmic incompatibility	Drosophila melanogaster
wRec	Male killing / Cytoplasmic incompatibility	Drosophila recens	No Oscar
wBiau1	Male killing	Drosophila biauraria	No Oscar
wBiau2	Male killing	Drosophila biauraria	No Oscar
wKue	Cytoplasmic incompatibility	Ephestia kuehniella
wPip	Cytoplasmic incompatibility	Culex pipiens
wAu	NA (non pathogenic)	Drosophila simulans
wRi	Cytoplasmic incompatibility	Drosophila simulans
wNi	NA	Trichoplusia ni
wMa	Cytoplasmic incompatibility	Drosophila mauritiana / D. simulans
wNo	Cytoplasmic incompatibility	Drosophila simulans
wBm	Mutualistic	Brugia malayi
wFla	NA	Endotricha flammealis	Type I Oscar
wGro	NA	Epagoge grotiana	Type I Oscar
wSpl	NA	Cydia splendana	Type I Oscar
wObs	NA	Cardiocondyla obscurior	Type III Oscar
Gene name	Name	function
cifA	Cytoplasmic incompatibility factor A	Cytoplasmic incompatibility
cifB	Cytoplasmic incompatibility factor B	Cytoplasmic incompatibility
piff	Parthenogenesis inducing factor	Parthenogenesis
pif	Parthenogenesis inducing factor	Parthenogenesis
wmk	WO mediated killing	Male killing
oscar	Osugoroshi protein containing CifB C-terminus-like domain and many Ankyrin Repeats	Male killing; suppresses Masculiniser to feminise genetic males
Em-oscar	Oscar homolog of wFem in Eurema mandarina	NA
Hm-oscar	Oscar homolog of wHm-t in Homona magnanima	Male killing; suppresses Masculiniser to feminise genetic males
wsp	Wolbachia surface protein	Major outer membrane protein involved in host–symbiont interaction and strain typing
hcpA	Hypothetical cytoplasmic protein A	Housekeeping gene; used in MLST typing; function unknown
gatB	Glutamyl-tRNA amidotransferase subunit B	Enzyme involved in tRNA aminoacylation (housekeeping gene in MLST)
coxA	Cytochrome c oxidase subunit I	Component of the bacterial respiratory chain (housekeeping gene in MLST)
ftsZ	Filamenting temperature-sensitive mutant Z	Tubulin-like protein essential for bacterial cell division (housekeeping gene in MLST)
fbpA	Fructose-1,6-bisphosphatase class I (fructose-bisphosphate aldolase)	Enzyme involved in glycolysis/gluconeogenesis (housekeeping gene in MLST)
BrkB	Bacteriophage replication protein BrkB	WO phage–associated replication/structural protein
TrbC	Transfer protein TrbC	Type IV secretion/conjugation system component mediating DNA transfer
VIRB2	Type IV secretion system pilin subunit VirB2	Structural pilin of the Type IV secretion system involved in intercellular transfer

## Sheet: Table S2 single cell
Table S2 Summary of assembly quality statistics and genome annotations for single-cell-derived Wolbachia assemblies
Sample	Wol strain	# contigs (>= 0 bp)	# contigs (>= 1000 bp)	# contigs (>= 5000 bp)	# contigs (>= 10000 bp)	# contigs (>= 25000 bp)	# contigs (>= 50000 bp)	Total length (>= 0 bp)	Total length (>= 1000 bp)	Total length (>= 5000 bp)	Total length (>= 10000 bp)	Total length (>= 25000 bp)	Total length (>= 50000 bp)	# contigs	Largest contig	Total length	GC (%)	N50	N75	L50	L75	# N's per 100 kbp	taxon	taxon ID	completeness	contamination	Quality	Completeness_Model_Used	Coding_Density	Average_Gene_Length	Genome_Size	Total_Coding_Sequences	comp_checkm2	contami_checkm2	16S_length	16Stophit_ID	16Stophit_species	16Stophit_length	16S_identity	5S_length	23S_length	operon_in_contig	CDS	tRNAs	tRNA_types(aa)	Domain	Phylum	Class	Order
ERM_001-00001_S1_L001	NA	60	10	6	4	0	0	102837	86804	76171	61816	0	0	60	16787	102837	35.29	13651	4423	4	7	0	root	UID1	0	0	-	Neural Network (Specific Model)	0.86	226.466	102837	131	8.09	0.01	-	-	-	-	-			-	83	0	0	-	-	-	-
ERM_001-00002_S2_L001	wFem	443	133	39	25	5	0	942834	809316	608079	509757	164773	0	443	41162	942834	34.01	12451	2356	22	68	0.11	o__Rickettsiales	UID3811	72.17	2.38	Medium Quality	Neural Network (Specific Model)	0.867	232.702	942834	1176	70.88	0.3	-	-	-	-	-			-	846	23	22	d__Bacteria	p__Proteobacteria	c__Alphaproteobacteria	o__Rickettsiales
ERM_001-00003_S3_L001	wFem	527	144	40	13	1	0	773138	614665	393638	204724	25178	0	527	25178	773138	34.07	5189	1355	39	115	0.13	o__Rickettsiales	UID3811	58.12	2.63	Medium Quality	Gradient Boost (General Model)	0.854	200.308	773138	1103	58.16	0.56	1506	gi|1269807825|ref|NR_074513.2|	Ehrlichia ruminantium	1507	87.915			-	696	18	16	d__Bacteria	p__Proteobacteria	c__Alphaproteobacteria	o__Rickettsiales
ERM_001-00004_S4_L001	wFem	247	74	25	14	4	0	522972	449023	340174	263382	119493	0	247	34498	522972	34.1	11056	2650	14	39	0.19	o__Rickettsiales	UID3811	37.45	1.07	Low Quality	Neural Network (Specific Model)	0.856	213.258	522972	702	33.8	0.71	-	-	-	-	-			-	493	16	15	d__Bacteria	p__Proteobacteria	c__Alphaproteobacteria	o__Rickettsiales
ERM_001-00005_S5_L001	wFem	500	139	34	13	3	0	797623	638062	412038	253858	91607	0	500	31374	797623	33.99	5723	1358	32	106	0.13	o__Rickettsiales	UID3811	61.41	1.85	Medium Quality	Neural Network (Specific Model)	0.852	202.534	797623	1123	54.56	0.15	1506	gi|1269807825|ref|NR_074513.2|	Ehrlichia ruminantium	1507	87.915	101	2755	-	703	23	22	d__Bacteria	p__Proteobacteria	c__Alphaproteobacteria	o__Rickettsiales
ERM_001-00006_S6_L001	wCI	368	123	51	25	5	1	953695	845723	696414	506045	175263	52773	368	52773	953695	34.17	11041	4215	23	56	0	o__Rickettsiales	UID3811	66.38	0.43	Medium Quality	Neural Network (Specific Model)	0.869	242.754	953695	1141	68.12	0.41	1507	gi|1269807825|ref|NR_074513.2|	Ehrlichia ruminantium	1507	87.989	101	812;924	-	846	23	22	d__Bacteria	p__Proteobacteria	c__Alphaproteobacteria	o__Rickettsiales
ERM_001-00007_S7_L001	NA	55	4	3	3	1	0	84570	71507	70382	70382	36487	0	55	36487	84570	36.11	19876	14019	2	3	0	root	UID1	0	0	-	Neural Network (Specific Model)	0.857	203.689	84570	119	5.19	0	-	-	-	-	-			-	72	1	1	-	-	-	-
ERM_001-00008_S8_L001	wFem	620	220	56	21	3	1	1165655	975749	620636	383984	117032	59216	620	59216	1165655	33.92	5427	1700	49	143	0	o__Rickettsiales	UID3811	90.63	4.64	Medium Quality	Neural Network (Specific Model)	0.866	220.597	1165655	1530	85.02	1.4	-	-	-	-	-	101		-	1056	32	30	d__Bacteria	p__Proteobacteria	c__Alphaproteobacteria	o__Rickettsiales
ERM_001-00009_S9_L001	NA	40	7	3	2	1	1	114471	105885	100059	90291	78736	78736	40	78736	114471	35.43	78736	11555	1	2	0	root	UID1	4.17	0	Low Quality	Neural Network (Specific Model)	0.869	259.516	114471	128	7.49	0	-	-	-	-	-			-	101	0	0	Unclassified Bacteria	N/A	N/A	N/A
ERM_001-00010_S10_L001	wFem	349	149	61	35	9	1	1180925	1097497	908084	725979	338781	72826	349	72826	1180925	33.98	13557	5895	24	57	0	o__Rickettsiales	UID3811	89.89	1.94	Medium Quality	Neural Network (Specific Model)	0.863	257.069	1180925	1326	93.35	0.11	1506	gi|1269807825|ref|NR_074513.2|	Ehrlichia ruminantium	1507	87.915	101	1573;1236	-	1067	33	31	d__Bacteria	p__Proteobacteria	c__Alphaproteobacteria	o__Rickettsiales
ERM_001-00011_S11_L001	wFem	370	99	30	14	3	0	648912	529237	386298	265087	102704	0	370	40923	648912	34.13	8113	1523	21	65	0.31	o__Rickettsiales	UID3811	51.99	1.32	Medium Quality	Gradient Boost (General Model)	0.861	212.619	648912	880	60.5	0.36	-	-	-	-	-	101		-	585	13	13	d__Bacteria	p__Proteobacteria	c__Alphaproteobacteria	o__Rickettsiales
ERM_001-00012_S12_L001	wFem	272	130	55	38	10	3	1213247	1152533	984313	867765	406818	187655	272	78011	1213247	33.89	17593	6817	19	43	0	o__Rickettsiales	UID3811	93.8	1.28	High Quality	Neural Network (Specific Model)	0.865	272.305	1213247	1288	97.05	0.16	1506	gi|1269807825|ref|NR_074513.2|	Ehrlichia ruminantium	1507	87.915	101	1411;1133	-	1101	33	31	d__Bacteria	p__Proteobacteria	c__Alphaproteobacteria	o__Rickettsiales
ERM_001-00013_S13_L001	wFem	313	96	31	19	5	0	667639	577266	436028	356294	157989	0	313	38128	667639	34.16	11514	2729	17	49	0.15	o__Rickettsiales	UID3811	56.32	1.38	Medium Quality	Neural Network (Specific Model)	0.862	228.741	667639	841	48	0.51	1506	gi|1269807825|ref|NR_074513.2|	Ehrlichia ruminantium	1507	87.915	101		-	612	17	17	d__Bacteria	p__Proteobacteria	c__Alphaproteobacteria	o__Rickettsiales
ERM_001-00014_S14_L001	NA	48	5	2	1	0	0	38520	25714	19560	13339	0	0	48	13339	38520	38.55	6221	329	2	11	0	root	UID1	0	0	-	Neural Network (Specific Model)	0.868	162.159	38520	69	2.37	0	-	-	-	-	-	101		-	28	0	0	-	-	-	-
ERM_001-00015_S15_L001	wFem	228	64	21	11	2	0	400234	332851	237492	170941	58203	0	228	30556	400234	34.17	6675	1945	15	40	0	o__Rickettsiales	UID3811	23.17	0.24	Low Quality	Neural Network (Specific Model)	0.852	218.185	400234	523	19.95	0.64	502;481;411	gi|1269807825|ref|NR_074513.2|;gi|343206157|ref|NR_044747.1|;gi|1270533066|ref|NR_074500.2|	Ehrlichia ruminantium;Ehrlichia ewingii;Ehrlichia chaffeensis	1507;1435;1508	88.845;88.358;88.078			-	351	5	5	d__Bacteria	p__Proteobacteria	c__Alphaproteobacteria	o__Rickettsiales
ERM_001-00016_S16_L001	wFem	403	151	58	32	7	0	1086833	980196	777010	595936	215715	0	403	41162	1086833	33.87	11275	4049	28	67	0	o__Rickettsiales	UID3811	80.19	2.79	Medium Quality	Neural Network (Specific Model)	0.86	242.434	1086833	1290	76.58	0.19	1506	gi|1269807825|ref|NR_074513.2|	Ehrlichia ruminantium	1507	87.915			-	975	27	26	d__Bacteria	p__Proteobacteria	c__Alphaproteobacteria	o__Rickettsiales
ERM_001-00017_S17_L001	wCI	135	35	12	7	1	0	234399	193778	146191	110896	27919	0	135	27919	234399	34.17	8787	2092	8	22	0	k__Bacteria	UID203	19.3	1.75	Low Quality	Neural Network (Specific Model)	0.848	210.566	234399	316	13.37	0	-	-	-	-	-			-	217	5	5	d__Bacteria	p__Proteobacteria	c__Alphaproteobacteria	o__Rickettsiales
ERM_001-00018_S18_L001	wFem	1322	263	58	28	6	0	1558024	1116745	711114	498046	181445	0	1322	35316	1558024	34.04	3719	850	75	320	0	o__Rickettsiales	UID3811	96.15	24.08	-	Gradient Boost (General Model)	0.861	186.347	1558024	2409	96.94	4.46	1506	gi|1269807825|ref|NR_074513.2|	Ehrlichia ruminantium	1507	87.915	101	2755	-	1300	33	30	d__Bacteria	p__Proteobacteria	c__Alphaproteobacteria	o__Rickettsiales
ERM_001-00019_S19_L001	wFem	173	47	21	11	1	0	356614	309507	250869	177999	25082	0	173	25082	356614	34.42	9303	3897	12	25	0	o__Rickettsiales	UID3811	29.17	0.32	Low Quality	Neural Network (Specific Model)	0.854	209.955	356614	485	30.29	0.01	-	-	-	-	-		1429	-	349	9	9	d__Bacteria	p__Proteobacteria	c__Alphaproteobacteria	o__Rickettsiales
ERM_001-00020_S20_L001	wCI	406	109	31	14	0	0	612776	492236	333024	202566	0	0	406	22053	612776	34.23	6249	1302	27	81	0.33	k__Bacteria	UID203	36.12	1.75	Low Quality	Neural Network (Specific Model)	0.857	204.324	612776	860	38.8	0.21	-	-	-	-	-			-	540	16	16	d__Bacteria	p__Proteobacteria	c__Alphaproteobacteria	o__Rickettsiales
ERM_001-00021_S21_L001	wFem	593	158	46	26	6	2	1132212	935850	705118	564498	249366	105350	593	53292	1132212	33.94	9311	1906	27	94	0.35	o__Rickettsiales	UID3811	85.78	2.24	Medium Quality	Neural Network (Specific Model)	0.862	218.366	1132212	1494	87.76	1.94	1506	gi|1269807825|ref|NR_074513.2|	Ehrlichia ruminantium	1507	87.915	101	2541	-	1025	33	31	d__Bacteria	p__Proteobacteria	c__Alphaproteobacteria	o__Rickettsiales
ERM_001-00022_S22_L001	NA	95	15	6	2	0	0	108668	83759	62140	35941	0	0	95	22396	108668	35.31	6647	1476	5	14	0	root	UID1	0	0	-	Neural Network (Specific Model)	0.824	191.592	108668	157	5.52	0	-	-	-	-	-			-	87	0	0	-	-	-	-
ERM_001-00023_S23_L001	wFem	310	139	56	37	9	2	1176231	1100545	904903	775834	332085	111629	310	59572	1176231	33.9	14748	5605	23	52	0	o__Rickettsiales	UID3811	92.84	1.51	Medium Quality	Neural Network (Specific Model)	0.865	259.808	1176231	1309	94.77	0.55	841	gi|1270533066|ref|NR_074500.2|	Ehrlichia chaffeensis	1508	88.704			-	1086	32	30	d__Bacteria	p__Proteobacteria	c__Alphaproteobacteria	o__Rickettsiales
ERM_001-00024_S24_L001	wFem	550	171	41	18	4	1	997382	825482	527328	374130	163782	53997	550	53997	997382	33.83	5397	1747	36	111	0.2	o__Rickettsiales	UID3811	75.11	1.97	Medium Quality	Neural Network (Specific Model)	0.86	213.919	997382	1341	75.65	1.85	1506	gi|1269807825|ref|NR_074513.2|	Ehrlichia ruminantium	1507	87.915	101	1225	-	924	27	26	d__Bacteria	p__Proteobacteria	c__Alphaproteobacteria	o__Rickettsiales
ERM_001-00025_S25_L001	wCI	406	115	35	17	2	0	698829	577695	407547	274770	56932	0	406	30497	698829	34.09	7336	1894	26	75	0	o__Rickettsiales	UID3811	44.59	0.64	Low Quality	Neural Network (Specific Model)	0.855	210.489	698829	950	52.89	0.08	1506	gi|1269807825|ref|NR_074513.2|	Ehrlichia ruminantium	1507	87.915	101	2755	-	638	12	12	d__Bacteria	p__Proteobacteria	c__Alphaproteobacteria	o__Rickettsiales
ERM_001-00026_S26_L001	wFem	447	142	48	25	4	0	989207	853985	636665	471411	142699	0	447	45008	989207	34.1	8889	2619	28	77	0	o__Rickettsiales	UID3811	70.51	1.27	Medium Quality	Neural Network (Specific Model)	0.855	231.711	989207	1221	69.32	0.25	1506	gi|1269807825|ref|NR_074513.2|	Ehrlichia ruminantium	1507	87.915	101	2755	-	884	22	21	d__Bacteria	p__Proteobacteria	c__Alphaproteobacteria	o__Rickettsiales
ERM_001-00027_S27_L001	wFem	348	108	33	19	4	0	764980	653696	503142	403230	152161	0	348	47704	764980	33.93	13543	2365	18	54	0.26	o__Rickettsiales	UID3811	57.4	1.13	Medium Quality	Neural Network (Specific Model)	0.869	230.964	764980	962	59.25	0.51	-	-	-	-	-	101	2755	-	675	21	20	d__Bacteria	p__Proteobacteria	c__Alphaproteobacteria	o__Rickettsiales
ERM_001-00028_S28_L001	wFem	252	131	57	38	12	3	1267699	1210673	1043937	905531	480149	182356	252	78011	1267699	33.92	20784	8782	19	43	0.08	o__Rickettsiales	UID3811	99.36	1.65	High Quality	Neural Network (Specific Model)	0.864	276.208	1267699	1326	99.15	0.17	1506	gi|1269807825|ref|NR_074513.2|	Ehrlichia ruminantium	1507	87.915	101	2755	-	1155	34	32	d__Bacteria	p__Proteobacteria	c__Alphaproteobacteria	o__Rickettsiales
ERM_001-00029_S29_L001	wFem	54	7	4	3	1	0	102870	88667	83186	77242	44884	0	54	44884	102870	35.8	19963	12395	2	3	0	root	UID1	0	0	-	Neural Network (Specific Model)	0.868	235.953	102870	127	4.99	0	-	-	-	-	-			-	84	1	1	-	-	-	-
ERM_001-00030_S30_L001	wFem	491	147	51	24	2	0	948913	802855	593522	397086	58089	0	491	32381	948913	34.01	7892	2163	33	88	0	o__Rickettsiales	UID3811	69.58	2.9	Medium Quality	Gradient Boost (General Model)	0.86	218.722	948913	1248	66.93	0.49	1506	gi|1269807825|ref|NR_074513.2|	Ehrlichia ruminantium	1507	87.915			-	872	26	24	d__Bacteria	p__Proteobacteria	c__Alphaproteobacteria	o__Rickettsiales
ERM_001-00031_S31_L001	wFem	510	161	52	27	6	0	1058989	909877	672381	489607	177215	0	510	33680	1058989	34.08	9447	2326	32	88	0	o__Rickettsiales	UID3811	80.62	2.41	Medium Quality	Neural Network (Specific Model)	0.865	227.293	1058989	1349	73.13	0.66	653;396	gi|1270533066|ref|NR_074500.2|;gi|343206157|ref|NR_044747.1|	Ehrlichia chaffeensis;Ehrlichia ewingii	1508;1435	88.821;87.879			-	966	26	25	d__Bacteria	p__Proteobacteria	c__Alphaproteobacteria	o__Rickettsiales
ERM_001-00032_S32_L001	wFem	474	146	47	19	2	0	894128	759610	538069	333975	66317	0	474	37196	894128	34.2	6987	2086	33	88	0	o__Rickettsiales	UID3811	63.85	2.29	Medium Quality	Neural Network (Specific Model)	0.858	223.389	894128	1148	60.56	0.65	-	-	-	-	-	101	2481	-	783	24	23	d__Bacteria	p__Proteobacteria	c__Alphaproteobacteria	o__Rickettsiales
ERM_001-00033_S33_L001	wFem	601	179	43	24	2	0	1013295	819050	522428	393684	60413	0	601	31391	1013295	34.01	5844	1512	41	134	0.3	o__Rickettsiales	UID3811	77.33	1.78	Medium Quality	Neural Network (Specific Model)	0.855	210.405	1013295	1378	73.98	2.5	668	gi|1270533066|ref|NR_074500.2|	Ehrlichia chaffeensis	1508	89.371	101	2755	-	893	28	26	d__Bacteria	p__Proteobacteria	c__Alphaproteobacteria	o__Rickettsiales
ERM_001-00034_S34_L001	wFem	392	140	53	35	10	1	1155884	1047003	864110	740650	358940	57001	392	57001	1155884	34.03	14174	4991	22	54	0.09	o__Rickettsiales	UID3811	85.83	1.28	Medium Quality	Neural Network (Specific Model)	0.861	252.22	1155884	1320	86.15	0.36	1506	gi|1269807825|ref|NR_074513.2|	Ehrlichia ruminantium	1507	87.915	101	2755	-	1033	32	30	d__Bacteria	p__Proteobacteria	c__Alphaproteobacteria	o__Rickettsiales
ERM_001-00035_S35_L001	wFem	347	130	47	29	9	0	981517	888774	715918	590808	299594	0	347	42481	981517	34.04	12888	4049	21	52	0	o__Rickettsiales	UID3811	74.93	1.28	Medium Quality	Neural Network (Specific Model)	0.861	245.911	981517	1149	78.2	0.7	1506	gi|1269807825|ref|NR_074513.2|	Ehrlichia ruminantium	1507	87.915	77	810	-	890	28	26	d__Bacteria	p__Proteobacteria	c__Alphaproteobacteria	o__Rickettsiales
ERM_001-00036_S36_L001	wFem	429	127	39	16	7	1	836798	707147	532112	373790	252107	51974	429	51974	836798	33.89	8716	2002	21	69	0	o__Rickettsiales	UID3811	63.96	1.5	Medium Quality	Neural Network (Specific Model)	0.86	224.41	836798	1073	60.5	0.31	-	-	-	-	-	101	2755	-	746	18	18	d__Bacteria	p__Proteobacteria	c__Alphaproteobacteria	o__Rickettsiales
ERM_001-00037_S37_L001	wFem	393	110	31	13	1	0	604727	484361	312281	196907	26378	0	393	26378	604727	34.07	5156	1400	30	85	0	k__Bacteria	UID203	35.25	0	Low Quality	Neural Network (Specific Model)	0.853	205.348	604727	840	39.3	0.54	795	gi|1270533066|ref|NR_074500.2|	Ehrlichia chaffeensis	1508	88.679			-	536	10	10	d__Bacteria	p__Proteobacteria	c__Alphaproteobacteria	o__Rickettsiales
ERM_001-00038_S38_L001	NA	63	3	1	1	1	1	81969	65533	63100	63100	63100	63100	63	63100	81969	37.02	63100	63100	1	1	0	k__Bacteria	UID203	12.44	0	Low Quality	Neural Network (Specific Model)	0.865	174.419	81969	136	6.63	0	-	-	-	-	-			-	72	4	4	Unclassified Bacteria	N/A	N/A	N/A
ERM_001-00039_S39_L001	wFem	345	107	37	25	5	0	829921	728916	555196	468483	149422	0	345	36978	829921	34.1	11543	4000	21	53	0	o__Rickettsiales	UID3811	61.88	2.48	Medium Quality	Neural Network (Specific Model)	0.852	231.44	829921	1022	61.41	0.9	-	-	-	-	-	101	2755	-	758	22	20	d__Bacteria	p__Proteobacteria	c__Alphaproteobacteria	o__Rickettsiales
ERM_001-00040_S40_L001	wCI	429	153	56	32	8	0	1193294	1070578	854148	683902	293286	0	429	47279	1193294	34.1	13138	4004	25	66	0	o__Rickettsiales	UID3811	89.56	1.28	Medium Quality	Neural Network (Specific Model)	0.862	247.889	1193294	1387	89.09	1.64	1507	gi|1269807825|ref|NR_074513.2|	Ehrlichia ruminantium	1507	87.989	101	2755	-	1072	26	26	d__Bacteria	p__Proteobacteria	c__Alphaproteobacteria	o__Rickettsiales
ERM_001-00041_S41_L001	wFem	675	213	59	37	6	1	1373042	1167476	845910	681636	204787	54261	675	54261	1373042	33.94	9937	2213	38	118	0	o__Rickettsiales	UID3811	96.51	4.53	High Quality	Neural Network (Specific Model)	0.861	224.456	1373042	1761	96.96	2.77	1506	gi|1269807825|ref|NR_074513.2|	Ehrlichia ruminantium	1507	87.915	101	2755	-	1215	32	30	d__Bacteria	p__Proteobacteria	c__Alphaproteobacteria	o__Rickettsiales
ERM_001-00042_S42_L001	wFem	707	190	40	20	3	0	1035997	817585	500067	361763	101485	0	707	38361	1035997	34.07	4214	1302	44	155	0	o__Rickettsiales	UID3811	75.66	5.5	Medium Quality	Neural Network (Specific Model)	0.858	196.563	1035997	1515	73.02	1.7	1506	gi|1269807825|ref|NR_074513.2|	Ehrlichia ruminantium	1507	87.915	101	2755	-	928	30	28	d__Bacteria	p__Proteobacteria	c__Alphaproteobacteria	o__Rickettsiales
ERM_001-00043_S43_L001	wFem	233	52	19	6	1	0	326219	255925	187229	91497	25497	0	233	25497	326219	34.62	6385	1373	15	43	0	k__Bacteria	UID203	24.56	0	Low Quality	Neural Network (Specific Model)	0.853	191.617	326219	486	19.99	0.11	-	-	-	-	-			-	292	8	8	d__Bacteria	p__Proteobacteria	c__Alphaproteobacteria	o__Rickettsiales
ERM_001-00044_S44_L001	wFem	377	103	45	20	4	0	757573	646721	535863	363783	127712	0	377	39259	757573	34.01	8782	2747	22	55	0.13	o__Rickettsiales	UID3811	53.03	0.44	Medium Quality	Neural Network (Specific Model)	0.857	222.484	757573	976	64.05	0.43	-	-	-	-	-	101	2755	-	683	21	20	d__Bacteria	p__Proteobacteria	c__Alphaproteobacteria	o__Rickettsiales
ERM_001-00045_S45_L001	wFem	462	142	52	27	3	0	986779	846515	642661	466605	80562	0	462	28496	986779	34.03	9408	2790	30	77	0	o__Rickettsiales	UID3811	72.75	2.16	Medium Quality	Neural Network (Specific Model)	0.858	227.567	986779	1244	67.09	0.75	-	-	-	-	-	101		-	892	26	24	d__Bacteria	p__Proteobacteria	c__Alphaproteobacteria	o__Rickettsiales
ERM_001-00046_S46_L001	wFem	347	130	43	25	4	0	866621	775355	568958	435682	139788	0	347	46438	866621	33.95	10066	3471	25	63	0	o__Rickettsiales	UID3811	67.6	1	Medium Quality	Neural Network (Specific Model)	0.857	234.623	866621	1059	68.8	0.26	503	gi|1270533066|ref|NR_074500.2|	Ehrlichia chaffeensis	1508	89.662			-	803	25	23	d__Bacteria	p__Proteobacteria	c__Alphaproteobacteria	o__Rickettsiales
ERM_001-00047_S47_L001	NA	85	11	4	3	2	1	151953	129182	117695	109947	88231	58054	85	58054	151953	34.83	30177	7748	2	4	0	k__Bacteria	UID203	1.75	0	Low Quality	Neural Network (Specific Model)	0.83	228.173	151953	185	8.06	0.15	-	-	-	-	-	101		-	120	0	0	Unclassified Bacteria	N/A	N/A	N/A
ERM_001-00048_S48_L001	wFem	404	159	58	28	8	2	1179241	1079389	842286	623824	319892	135398	404	78011	1179241	33.93	11854	4305	26	68	0	o__Rickettsiales	UID3811	91.88	1.5	High Quality	Neural Network (Specific Model)	0.861	244.783	1179241	1387	93.99	1.1	1506	gi|1269807825|ref|NR_074513.2|	Ehrlichia ruminantium	1507	87.915	101	2755	-	1073	33	31	d__Bacteria	p__Proteobacteria	c__Alphaproteobacteria	o__Rickettsiales
ERM_001-00049_S49_L001	wCI	1780	347	48	14	0	0	1633799	1031517	417588	180478	0	0	1780	17222	1633799	33.93	1792	618	185	594	0.06	o__Rickettsiales	UID3811	90.47	23.41	-	Gradient Boost (General Model)	0.845	166.867	1633799	2767	81.21	11.35	1091	gi|1269807825|ref|NR_074513.2|	Ehrlichia ruminantium	1507	88.359	77	1955	-	1327	29	26	d__Bacteria	p__Proteobacteria	c__Alphaproteobacteria	o__Rickettsiales
ERM_001-00050_S50_L001	wFem	374	136	51	28	7	1	1035437	930851	753645	595153	246626	61118	374	61118	1035437	33.96	12831	3690	22	57	0.1	o__Rickettsiales	UID3811	79.85	2.71	Medium Quality	Neural Network (Specific Model)	0.863	242.915	1035437	1231	75.45	0.14	1506	gi|1269807825|ref|NR_074513.2|	Ehrlichia ruminantium	1507	87.915			-	954	25	23	d__Bacteria	p__Proteobacteria	c__Alphaproteobacteria	o__Rickettsiales
ERM_001-00051_S51_L001	wFem	399	159	51	35	5	1	1097626	991807	759197	650438	202396	78008	399	78008	1097626	34	12670	3636	26	67	0	o__Rickettsiales	UID3811	88.32	2.96	Medium Quality	Neural Network (Specific Model)	0.859	243.369	1097626	1295	85.77	0.08	-	-	-	-	-	101	2755	-	998	29	28	d__Bacteria	p__Proteobacteria	c__Alphaproteobacteria	o__Rickettsiales
ERM_001-00052_S52_L001	wFem	472	153	44	26	6	1	1051694	918074	685373	549816	220510	56898	472	56898	1051694	34	12631	2729	24	72	0	o__Rickettsiales	UID3811	80.66	1.53	Medium Quality	Neural Network (Specific Model)	0.859	232.561	1051694	1300	81.79	0.14	601	gi|1269807825|ref|NR_074513.2|	Ehrlichia ruminantium	1507	87.022	101		-	953	28	27	d__Bacteria	p__Proteobacteria	c__Alphaproteobacteria	o__Rickettsiales
ERM_001-00053_S53_L001	wFem	430	115	38	15	4	0	728439	594810	431601	269306	115985	0	430	30626	728439	34.04	6487	1712	27	79	0.14	o__Rickettsiales	UID3811	50.71	1.28	Medium Quality	Neural Network (Specific Model)	0.851	213.451	728439	971	44.27	0.15	1506	gi|1269807825|ref|NR_074513.2|	Ehrlichia ruminantium	1507	87.915			-	653	15	15	d__Bacteria	p__Proteobacteria	c__Alphaproteobacteria	o__Rickettsiales
ERM_001-00054_S54_L001	wFem	232	58	23	8	1	0	391881	319935	242835	135395	29022	0	232	29022	391881	33.96	7744	1924	16	41	0.26	k__Bacteria	UID203	25.04	1.04	Low Quality	Neural Network (Specific Model)	0.854	208.125	391881	538	20.76	0.11	-	-	-	-	-			-	351	3	3	d__Bacteria	p__Proteobacteria	c__Alphaproteobacteria	o__Rickettsiales
ERM_001-00055_S55_L001	wFem	337	102	32	15	2	0	621198	526320	372563	247881	65771	0	337	34342	621198	34.2	7341	2239	22	60	0	o__Rickettsiales	UID3811	49.44	1.01	Low Quality	Neural Network (Specific Model)	0.855	219.055	621198	811	40.32	0.07	-	-	-	-	-	101	2034	-	557	17	17	d__Bacteria	p__Proteobacteria	c__Alphaproteobacteria	o__Rickettsiales
ERM_001-00056_S56_L001	wFem	385	110	42	19	2	0	753771	641595	493843	330264	53496	0	385	26934	753771	34.06	8769	2624	24	62	0.4	o__Rickettsiales	UID3811	60.9	1.92	Medium Quality	Neural Network (Specific Model)	0.858	218.81	753771	989	58.47	0.58	1506	gi|1269807825|ref|NR_074513.2|	Ehrlichia ruminantium	1507	87.915			-	682	22	21	d__Bacteria	p__Proteobacteria	c__Alphaproteobacteria	o__Rickettsiales
ERM_001-00057_S57_L001	NA	59	7	4	4	1	0	89112	73079	68953	68953	26017	0	59	26017	89112	36.13	20658	10856	2	4	0	o__Rickettsiales	UID3811	5.13	0	Low Quality	Neural Network (Specific Model)	0.876	210.25	89112	124	5.7	0	-	-	-	-	-			-	79	3	3	Unclassified Bacteria	N/A	N/A	N/A
ERM_001-00058_S58_L001	wFem	335	88	23	18	1	1	578790	473690	340692	309844	53887	53887	335	53887	578790	34.05	11521	1616	16	58	0.35	o__Rickettsiales	UID3811	46.4	0.14	Low Quality	Neural Network (Specific Model)	0.857	206.409	578790	804	48.25	0.42	-	-	-	-	-			-	541	18	17	d__Bacteria	p__Proteobacteria	c__Alphaproteobacteria	o__Rickettsiales
ERM_001-00059_S59_L001	wFem	455	129	36	19	2	0	829470	687831	481179	355061	72993	0	455	46479	829470	33.92	8215	2011	26	83	0	o__Rickettsiales	UID3811	70.95	2.44	Medium Quality	Neural Network (Specific Model)	0.859	213.062	829470	1119	61.66	0.15	1506	gi|1269807825|ref|NR_074513.2|	Ehrlichia ruminantium	1507	87.915			-	752	24	22	d__Bacteria	p__Proteobacteria	c__Alphaproteobacteria	o__Rickettsiales
ERM_001-00060_S60_L001	wFem	373	126	48	28	7	0	977262	872418	698498	563808	228445	0	373	45028	977262	34	13302	3851	22	56	0	o__Rickettsiales	UID3811	72.58	2.14	Medium Quality	Neural Network (Specific Model)	0.859	244.245	977262	1149	70.67	1.94	-	-	-	-	-	101	2755	-	862	24	23	d__Bacteria	p__Proteobacteria	c__Alphaproteobacteria	o__Rickettsiales
ERM_001-00061_S61_L001	wFem	279	133	61	42	12	2	1270786	1210436	1052732	916462	451299	129616	279	72104	1270786	34.02	17606	8915	22	46	0	o__Rickettsiales	UID3811	99.36	1.28	High Quality	Neural Network (Specific Model)	0.863	273.696	1270786	1340	99.85	0.18	1506	gi|1269807825|ref|NR_074513.2|	Ehrlichia ruminantium	1507	87.915	101	2755	-	1147	34	32	d__Bacteria	p__Proteobacteria	c__Alphaproteobacteria	o__Rickettsiales
ERM_001-00062_S62_L001	wCI	648	133	42	13	1	0	802337	596368	408462	212490	29084	0	648	29084	802337	34.93	5112	955	41	139	0.12	o__Rickettsiales	UID3811	58.84	7.19	Medium Quality	Neural Network (Specific Model)	0.857	183.994	802337	1250	51.14	0.46	1506	gi|1269807825|ref|NR_074513.2|	Ehrlichia ruminantium	1507	87.915	101	2755	-	701	14	13	d__Bacteria	p__Proteobacteria	c__Alphaproteobacteria	o__Rickettsiales
ERM_001-00063_S63_L001	wFem	305	135	58	40	14	2	1264312	1190655	1009472	886507	486177	108639	305	57341	1264312	33.98	17056	6431	21	48	0.08	o__Rickettsiales	UID3811	97.86	2.28	High Quality	Neural Network (Specific Model)	0.862	267.144	1264312	1364	98.82	1.11	1506	gi|1269807825|ref|NR_074513.2|	Ehrlichia ruminantium	1507	87.915	101	2755	-	1143	33	31	d__Bacteria	p__Proteobacteria	c__Alphaproteobacteria	o__Rickettsiales
ERM_001-00064_S64_L001	wCI	40	2	2	2	2	1	94061	84212	84212	84212	84212	57486	40	57486	94061	35.82	57486	26726	1	2	0	k__Bacteria	UID203	6.3	0	Low Quality	Neural Network (Specific Model)	0.888	255.89	94061	109	7.18	0	1507	gi|1269807825|ref|NR_074513.2|	Ehrlichia ruminantium	1507	87.989			-	76	1	1	Unclassified Bacteria	N/A	N/A	N/A
ERM_001-00065_S65_L001	wFem	473	105	32	16	3	0	704604	553409	423427	300738	93340	0	473	38203	704604	34.57	8536	1241	22	83	0	o__Rickettsiales	UID3811	53.85	1.42	Medium Quality	Neural Network (Specific Model)	0.852	197.276	704604	1019	49.36	0.07	1506	gi|1269807825|ref|NR_074513.2|	Ehrlichia ruminantium	1507	87.915	101	2577	-	629	19	18	d__Bacteria	p__Proteobacteria	c__Alphaproteobacteria	o__Rickettsiales
ERM_001-00066_S66_L001	wCI	322	79	23	15	3	0	542205	439258	317560	265783	92585	0	322	34783	542205	34.46	8087	1821	16	55	0	o__Rickettsiales	UID3811	38.46	0.85	Low Quality	Neural Network (Specific Model)	0.853	206.161	542205	750	45.05	0.05	1507	gi|1269807825|ref|NR_074513.2|	Ehrlichia ruminantium	1507	87.989	101	2755	-	464	22	21	d__Bacteria	p__Proteobacteria	c__Alphaproteobacteria	o__Rickettsiales
ERM_001-00067_S67_L001	wCI	417	113	37	26	10	0	915155	784284	625012	550872	321072	0	417	44299	915155	34.17	12602	3068	18	53	0	o__Rickettsiales	UID3811	69.57	1.46	Medium Quality	Neural Network (Specific Model)	0.861	231.443	915155	1138	66.73	0.16	1507	gi|1269807825|ref|NR_074513.2|	Ehrlichia ruminantium	1507	87.989	101	2755	-	812	27	26	d__Bacteria	p__Proteobacteria	c__Alphaproteobacteria	o__Rickettsiales
ERM_001-00068_S68_L001	wFem	280	77	23	8	0	0	429467	346998	230390	118152	0	0	280	24426	429467	34.15	6102	1527	21	57	0.47	k__Bacteria	UID203	28.07	0	Low Quality	Neural Network (Specific Model)	0.86	207.289	429467	596	25.58	0.02	-	-	-	-	-			-	373	8	7	d__Bacteria	p__Proteobacteria	c__Alphaproteobacteria	o__Rickettsiales
ERM_001-00069_S69_L001	wCI	283	104	38	9	1	0	587283	510179	361808	162212	30626	0	283	30626	587283	34.22	6577	2673	26	59	0	k__Bacteria	UID203	28.07	0	Low Quality	Neural Network (Specific Model)	0.874	233.352	587283	736	38.99	0.41	-	-	-	-	-			-	507	18	17	d__Bacteria	p__Proteobacteria	c__Alphaproteobacteria	o__Rickettsiales
ERM_001-00070_S70_L001	wCI	1143	283	48	18	0	0	1317645	969812	456083	241365	0	0	1143	24559	1317645	34.01	2945	949	103	302	0.08	o__Rickettsiales	UID3811	86.82	11.15	-	Gradient Boost (General Model)	0.86	184.583	1317645	2055	83.85	5.81	670;631	gi|1270533066|ref|NR_074500.2|;gi|343206157|ref|NR_044747.1|	Ehrlichia chaffeensis;Ehrlichia ewingii	1508;1435	88.657;89.065	101	2755	-	1125	27	26	d__Bacteria	p__Proteobacteria	c__Alphaproteobacteria	o__Rickettsiales
ERM_001-00071_S71_L001	wFem	491	171	54	26	3	0	1011721	874725	630217	426025	95495	0	491	35030	1011721	34.07	7866	2276	35	92	0.2	o__Rickettsiales	UID3811	73.75	2.64	Medium Quality	Neural Network (Specific Model)	0.853	220.346	1011721	1310	70.21	1.48	1506	gi|1269807825|ref|NR_074513.2|	Ehrlichia ruminantium	1507	87.915	101	2755	-	930	26	24	d__Bacteria	p__Proteobacteria	c__Alphaproteobacteria	o__Rickettsiales
ERM_001-00072_S72_L001	wFem	437	154	59	29	7	2	1145236	1023253	813528	595916	264124	109570	437	57512	1145236	33.95	10685	4013	27	70	0	o__Rickettsiales	UID3811	84.64	0.85	Medium Quality	Neural Network (Specific Model)	0.858	241.882	1145236	1358	84.13	0.64	1506	gi|1269807825|ref|NR_074513.2|	Ehrlichia ruminantium	1507	87.915	101	2755	-	1046	28	28	d__Bacteria	p__Proteobacteria	c__Alphaproteobacteria	o__Rickettsiales
ERM_001-00073_S73_L001	wFem	342	113	45	24	10	1	987740	895691	736174	586574	364068	67274	342	67274	987740	34.14	14748	4822	17	46	0	o__Rickettsiales	UID3811	73.58	0.96	Medium Quality	Neural Network (Specific Model)	0.851	243.008	987740	1157	74.89	0.1	1506	gi|1269807825|ref|NR_074513.2|	Ehrlichia ruminantium	1507	87.915	101	2755	-	906	27	26	d__Bacteria	p__Proteobacteria	c__Alphaproteobacteria	o__Rickettsiales
ERM_001-00074_S74_L001	wFem	341	106	25	11	1	0	598449	502135	308542	211698	39716	0	341	39716	598449	34.01	5242	1921	24	68	0	o__Rickettsiales	UID3811	49.38	1.08	Low Quality	Neural Network (Specific Model)	0.854	205.567	598449	832	46.18	0.09	792;459	gi|1269807825|ref|NR_074513.2|;gi|1270533066|ref|NR_074500.2|	Ehrlichia ruminantium;Ehrlichia chaffeensis	1507;1508	88.384;88.889			-	562	18	18	d__Bacteria	p__Proteobacteria	c__Alphaproteobacteria	o__Rickettsiales
ERM_001-00075_S75_L001	NA	63	16	6	2	0	0	104177	87659	56774	31335	0	0	63	16575	104177	35.09	5146	3532	6	12	0.96	k__Bacteria	UID203	2.63	0	Low Quality	Neural Network (Specific Model)	0.859	216.165	104177	139	4.11	0	-	-	-	-	-			-	95	1	1	Unclassified Bacteria	N/A	N/A	N/A
ERM_001-00076_S76_L001	wCI	524	135	34	14	2	0	745865	584162	370290	229423	60014	0	524	31723	745865	34.21	4910	1268	35	113	0	o__Rickettsiales	UID3811	49.69	4.17	Low Quality	Neural Network (Specific Model)	0.848	200.512	745865	1055	54.68	0.38	1507	gi|1269807825|ref|NR_074513.2|	Ehrlichia ruminantium	1507	87.989	101	2755	-	669	18	17	d__Bacteria	p__Proteobacteria	c__Alphaproteobacteria	o__Rickettsiales
ERM_001-00077_S77_L001	wFem	180	72	27	20	2	0	571085	527956	430532	378319	57145	0	180	29084	571085	33.97	16979	5642	13	27	0	k__Bacteria	UID203	33.33	0	Low Quality	Neural Network (Specific Model)	0.853	241.099	571085	676	39.06	0.7	1506	gi|1269807825|ref|NR_074513.2|	Ehrlichia ruminantium	1507	87.915			-	535	17	16	d__Bacteria	p__Proteobacteria	c__Alphaproteobacteria	o__Rickettsiales
ERM_001-00078_S78_L001	NA	356	107	29	14	3	1	672971	571597	401029	298226	129328	55746	356	55746	672971	34.08	7994	2261	19	61	0.3	o__Rickettsiales	UID3811	45.03	1.92	Low Quality	Neural Network (Specific Model)	0.857	214.1	672971	901	47.36	1.29	-	-	-	-	-	101	2755	-	617	20	19	d__Bacteria	p__Proteobacteria	c__Alphaproteobacteria	o__Rickettsiales
ERM_001-00079_S79_L001	wFem	622	156	47	19	4	0	987049	787249	557634	363538	124806	0	622	35886	987049	33.99	6144	1386	36	117	0.1	o__Rickettsiales	UID3811	76.15	2.75	Medium Quality	Neural Network (Specific Model)	0.855	211.828	987049	1334	71.61	1.1	1208	gi|1270533066|ref|NR_074500.2|	Ehrlichia chaffeensis	1508	88.576	101	2755	-	861	27	25	d__Bacteria	p__Proteobacteria	c__Alphaproteobacteria	o__Rickettsiales
ERM_001-00080_S80_L001	wFem	266	76	25	10	1	0	451516	378412	279618	162880	25479	0	266	25479	451516	34.04	8493	1791	17	46	0	k__Bacteria	UID203	24.56	0	Low Quality	Neural Network (Specific Model)	0.831	214.523	451516	585	22.72	0.21	-	-	-	-	-	101	2755	-	386	6	6	d__Bacteria	p__Proteobacteria	c__Alphaproteobacteria	o__Rickettsiales
ERM_001-00081_S81_L001	wFem	420	98	27	11	3	0	619497	489600	335940	226240	105525	0	420	48768	619497	34.14	5995	1338	23	78	0.16	o__Rickettsiales	UID3811	44.98	1	Low Quality	Neural Network (Specific Model)	0.856	205.39	619497	863	42	0.1	-	-	-	-	-	101	1412;841	-	539	12	12	d__Bacteria	p__Proteobacteria	c__Alphaproteobacteria	o__Rickettsiales
ERM_001-00082_S82_L001	wCI	289	87	33	20	0	0	615321	529868	391819	292582	0	0	289	22873	615321	34.3	9119	3437	22	50	0	k__Bacteria	UID203	45.5	0.35	Low Quality	Neural Network (Specific Model)	0.869	239.032	615321	748	43.73	0.02	-	-	-	-	-			-	511	16	16	d__Bacteria	p__Proteobacteria	c__Alphaproteobacteria	o__Rickettsiales
ERM_001-00083_S83_L001	NA	364	95	26	15	1	0	585407	473425	330540	253078	32197	0	364	32197	585407	34.03	7390	1542	20	67	0	o__Rickettsiales	UID3811	44.74	1.5	Low Quality	Neural Network (Specific Model)	0.845	200.836	585407	824	43.91	0.44	1506	gi|1269807825|ref|NR_074513.2|	Ehrlichia ruminantium	1507	87.915	101	2755	-	525	14	14	d__Bacteria	p__Proteobacteria	c__Alphaproteobacteria	o__Rickettsiales
ERM_001-00084_S84_L001	wFem	451	102	34	15	3	0	707739	568212	416425	284634	83269	0	451	29617	707739	34.08	6514	1649	24	74	0.28	o__Rickettsiales	UID3811	50.54	1.25	Medium Quality	Neural Network (Specific Model)	0.86	203.432	707739	1001	47.45	1.16	-	-	-	-	-			-	639	22	21	d__Bacteria	p__Proteobacteria	c__Alphaproteobacteria	o__Rickettsiales
ERM_001-00085_S85_L001	NA	76	13	5	4	3	1	188473	164770	151266	142774	121264	50877	76	50877	188473	34.44	34883	21510	3	4	0	k__Bacteria	UID203	22.33	0	Low Quality	Neural Network (Specific Model)	0.838	228.701	188473	231	12.5	0	-	-	-	-	-	101	2755	-	171	9	9	d__Bacteria	p__Proteobacteria	c__Alphaproteobacteria	o__Rickettsiales
ERM_001-00086_S86_L001	wFem	269	117	49	31	9	2	1055797	995005	837158	708357	366197	116615	269	64743	1055797	33.77	15920	6675	18	42	0	o__Rickettsiales	UID3811	75.9	1.21	Medium Quality	Neural Network (Specific Model)	0.854	259.935	1055797	1160	80.18	0.27	1506	gi|1269807825|ref|NR_074513.2|	Ehrlichia ruminantium	1507	87.915	101	2755	-	950	26	23	d__Bacteria	p__Proteobacteria	c__Alphaproteobacteria	o__Rickettsiales
ERM_001-00087_S87_L001	wFem	450	147	50	32	7	0	1070147	944403	734307	617808	252454	0	450	48959	1070147	33.99	12423	3137	25	67	0	o__Rickettsiales	UID3811	84.77	1.65	Medium Quality	Neural Network (Specific Model)	0.856	233.062	1070147	1315	81.29	0.16	1506	gi|1269807825|ref|NR_074513.2|	Ehrlichia ruminantium	1507	87.915	101	2755	-	986	30	28	d__Bacteria	p__Proteobacteria	c__Alphaproteobacteria	o__Rickettsiales
ERM_001-00088_S88_L001	wFem	825	169	47	15	0	0	933039	667358	433361	215761	0	0	825	22352	933039	34.12	3667	842	55	205	0	o__Rickettsiales	UID3811	65.79	8.7	Medium Quality	Neural Network (Specific Model)	0.85	176.989	933039	1500	56.83	3.26	509;424	gi|343206172|ref|NR_044762.1|;gi|1269807825|ref|NR_074513.2|	Anaplasma phagocytophilum;Ehrlichia ruminantium	1433;1507	88.605;89.387	101	2755	-	809	26	26	d__Bacteria	p__Proteobacteria	c__Alphaproteobacteria	o__Rickettsiales
ERM_001-00089_S89_L001	wFem	364	117	39	23	5	1	865448	759817	595116	479731	185522	57693	364	57693	865448	33.98	12124	3226	19	53	0.23	o__Rickettsiales	UID3811	63.7	1.92	Medium Quality	Neural Network (Specific Model)	0.857	233.674	865448	1061	66.32	0.28	1506	gi|1269807825|ref|NR_074513.2|	Ehrlichia ruminantium	1507	87.915	101	2755	-	787	21	19	d__Bacteria	p__Proteobacteria	c__Alphaproteobacteria	o__Rickettsiales
ERM_001-00090_S90_L001	NA	45	10	4	4	2	0	122792	112277	98652	98652	64568	0	45	39511	122792	34.06	25057	15797	2	4	0.81	k__Bacteria	UID203	12.28	0	Low Quality	Neural Network (Specific Model)	0.837	241.789	122792	142	7.52	0	-	-	-	-	-			-	115	3	3	Unclassified Bacteria	N/A	N/A	N/A
ERM_001-00091_S91_L001	wFem	298	60	23	12	3	0	479533	384812	301523	224448	95415	0	298	36174	479533	34.33	8967	1821	14	42	0	o__Rickettsiales	UID3811	29.97	2.14	Low Quality	Neural Network (Specific Model)	0.859	202.691	479533	680	34.17	0.21	1507	gi|1269807825|ref|NR_074513.2|	Ehrlichia ruminantium	1507	87.989			-	423	8	8	d__Bacteria	p__Proteobacteria	c__Alphaproteobacteria	o__Rickettsiales
ERM_001-00092_S92_L001	wCI	207	60	23	13	1	0	412467	359399	276039	198327	32053	0	207	32053	412467	34.41	9692	3398	14	32	0	o__Rickettsiales	UID3811	28.49	1.28	Low Quality	Neural Network (Specific Model)	0.846	222.84	412467	524	28.06	0.43	-	-	-	-	-	101	2755	-	366	10	10	d__Bacteria	p__Proteobacteria	c__Alphaproteobacteria	o__Rickettsiales
ERM_001-00093_S93_L001	wFem	317	84	20	10	2	1	526318	430427	283127	211602	91548	63399	317	63399	526318	34.3	6299	1859	17	58	0.38	k__Bacteria	UID203	34.21	0	Low Quality	Neural Network (Specific Model)	0.862	206.974	526318	733	33.43	0.06	749;507	gi|1270533066|ref|NR_074500.2|;gi|343206157|ref|NR_044747.1|	Ehrlichia chaffeensis;Ehrlichia ewingii	1508;1435	88.385;89.152			-	478	10	10	d__Bacteria	p__Proteobacteria	c__Alphaproteobacteria	o__Rickettsiales
ERM_001-00094_S94_L001	wFem	237	72	27	14	2	0	512249	444140	346789	255975	61771	0	237	35377	512249	34.07	9263	3339	15	37	0	o__Rickettsiales	UID3811	34.99	0.85	Low Quality	Neural Network (Specific Model)	0.858	225.158	512249	653	35.73	0.04	-	-	-	-	-			-	463	11	11	d__Bacteria	p__Proteobacteria	c__Alphaproteobacteria	o__Rickettsiales
ERM_001-00095_S95_L001	wFem	221	63	19	10	0	0	361726	297938	192686	128377	0	0	221	17131	361726	34.15	6557	1833	17	45	0.28	k__Bacteria	UID203	25.6	0	Low Quality	Neural Network (Specific Model)	0.851	200.305	361726	515	19.57	0.33	-	-	-	-	-			-	342	14	13	d__Bacteria	p__Proteobacteria	c__Alphaproteobacteria	o__Rickettsiales
ERM_001-00096_S96_L001	wFem	468	160	55	32	9	1	1170767	1035532	811524	655055	299839	52058	468	52058	1170767	33.9	12377	3258	26	73	0.09	o__Rickettsiales	UID3811	90.67	2.6	High Quality	Neural Network (Specific Model)	0.863	239.192	1170767	1413	84.25	0.42	876;561	gi|343206172|ref|NR_044762.1|;gi|1269807825|ref|NR_074513.2|	Anaplasma phagocytophilum;Ehrlichia ruminantium	1433;1507	88.014;88.592	101	2755	-	1047	30	29	d__Bacteria	p__Proteobacteria	c__Alphaproteobacteria	o__Rickettsiales
ERM_001-00097_S97_L001	wFem	355	109	25	11	1	0	574083	464939	287443	191506	29400	0	355	29400	574083	33.88	5078	1436	25	81	0.17	o__Rickettsiales	UID3811	40.36	1.15	Low Quality	Neural Network (Specific Model)	0.859	203.077	574083	813	43.15	0.07	-	-	-	-	-			-	526	13	13	d__Bacteria	p__Proteobacteria	c__Alphaproteobacteria	o__Rickettsiales
ERM_001-00098_S98_L001	NA	38	1	1	1	1	1	71234	61474	61474	61474	61474	61474	38	61474	71234	36.06	61474	61474	1	1	0	k__Bacteria	UID203	8.77	0	Low Quality	Neural Network (Specific Model)	0.862	192.056	71234	107	5.12	0	-	-	-	-	-	101		-	66	1	1	Unclassified Bacteria	N/A	N/A	N/A
ERM_001-00099_S99_L001	wFem	693	169	20	5	3	0	787043	563089	226548	122803	87732	0	693	34412	787043	34.2	2627	888	65	198	0.25	o__Rickettsiales	UID3811	54.13	7.21	Medium Quality	Gradient Boost (General Model)	0.856	174.516	787043	1291	50.2	1.85	1507	gi|1269807825|ref|NR_074513.2|	Ehrlichia ruminantium	1507	87.989	101	2755	-	714	22	21	d__Bacteria	p__Proteobacteria	c__Alphaproteobacteria	o__Rickettsiales
ERM_001-00100_S100_L001	wFem	428	132	46	27	2	0	899027	770821	579778	438844	56368	0	428	29846	899027	34.08	9893	2805	29	72	0	o__Rickettsiales	UID3811	72.58	1	Medium Quality	Neural Network (Specific Model)	0.859	223.957	899027	1153	71.72	0.37	1506	gi|1269807825|ref|NR_074513.2|	Ehrlichia ruminantium	1507	87.849	101	2755	-	824	28	26	d__Bacteria	p__Proteobacteria	c__Alphaproteobacteria	o__Rickettsiales
ERM_001-00101_S101_L001	wCI	76	13	4	4	0	0	113018	90155	69004	69004	0	0	76	22964	113018	35.18	16691	2015	3	10	0	k__Bacteria	UID203	8.77	0	Low Quality	Neural Network (Specific Model)	0.848	208.11	113018	154	7.61	0.5	-	-	-	-	-	101	2569	-	92	2	2	Unclassified Bacteria	N/A	N/A	N/A
ERM_001-00102_S102_L001	NA	70	9	2	2	2	0	114703	95307	83875	83875	83875	0	70	42213	114703	35.33	41662	3105	2	3	0	root	UID1	0	0	-	Neural Network (Specific Model)	0.847	191.218	114703	170	8.02	0	-	-	-	-	-			-	112	7	7	-	-	-	-
ERM_001-00103_S103_L001	wFem	189	51	19	11	2	0	375072	323489	249804	194365	72193	0	189	44373	375072	34.39	10166	3164	11	28	0	k__Bacteria	UID203	21.05	0	Low Quality	Neural Network (Specific Model)	0.867	228.454	375072	476	23.66	0.04	-	-	-	-	-			-	326	6	5	d__Bacteria	p__Proteobacteria	c__Alphaproteobacteria	o__Rickettsiales
ERM_001-00104_S104_L001	wFem	412	106	28	9	0	0	569252	440839	281893	136030	0	0	412	24633	569252	34.42	4994	1122	29	93	0	o__Rickettsiales	UID3811	38.98	2.65	Low Quality	Neural Network (Specific Model)	0.865	198.437	569252	831	37.76	0.16	-	-	-	-	-			-	498	13	13	d__Bacteria	p__Proteobacteria	c__Alphaproteobacteria	o__Rickettsiales
ERM_001-00105_S105_L001	wFem	446	128	37	17	1	0	689184	553622	376597	245025	25831	0	446	25831	689184	34.05	5796	1344	31	96	0.44	o__Rickettsiales	UID3811	52.81	3.99	Medium Quality	Gradient Boost (General Model)	0.858	201.319	689184	983	52.2	0.07	600	gi|645321551|ref|NR_118489.1|	Anaplasma odocoilei	1379	86.333			-	631	15	15	d__Bacteria	p__Proteobacteria	c__Alphaproteobacteria	o__Rickettsiales
ERM_001-00106_S106_L001	wFem	289	68	18	9	0	0	366321	275133	172232	113789	0	0	289	16401	366321	34.28	4245	1019	21	68	0.27	k__Bacteria	UID203	24.56	0	Low Quality	Neural Network (Specific Model)	0.862	186.986	366321	565	23.01	0.07	-	-	-	-	-			-	322	8	8	d__Bacteria	p__Proteobacteria	c__Alphaproteobacteria	o__Rickettsiales
ERM_001-00107_S107_L001	wFem	472	128	41	20	1	1	768261	625262	457101	309825	58164	58164	472	58164	768261	34.13	6703	1596	29	90	0.26	o__Rickettsiales	UID3811	63.98	1.65	Medium Quality	Gradient Boost (General Model)	0.85	205.707	768261	1062	69.4	0.05	1304	gi|1269807825|ref|NR_074513.2|	Ehrlichia ruminantium	1507	87.577	101	946	-	714	22	21	d__Bacteria	p__Proteobacteria	c__Alphaproteobacteria	o__Rickettsiales
ERM_001-00108_S108_L001	wFem	412	112	32	15	4	0	728406	602805	430126	301993	132030	0	412	42106	728406	33.94	8693	1943	22	71	0	o__Rickettsiales	UID3811	54.2	2.14	Medium Quality	Neural Network (Specific Model)	0.851	205.519	728406	1009	58.88	0.56	-	-	-	-	-	101	2755	-	681	15	15	d__Bacteria	p__Proteobacteria	c__Alphaproteobacteria	o__Rickettsiales
ERM_001-00109_S109_L001	wFem	360	150	55	29	9	1	1116692	1030240	827519	651328	338928	70848	360	70848	1116692	34.05	14120	4848	22	58	0.09	o__Rickettsiales	UID3811	87.68	1.42	Medium Quality	Neural Network (Specific Model)	0.862	248.718	1116692	1294	88.09	1.07	1506	gi|1269807825|ref|NR_074513.2|	Ehrlichia ruminantium	1507	87.915	101	2755	-	1025	35	31	d__Bacteria	p__Proteobacteria	c__Alphaproteobacteria	o__Rickettsiales
ERM_001-00110_S110_L001	wFem	368	139	46	28	8	1	1026016	920780	714654	586504	269811	67895	368	67895	1026016	33.95	13543	3958	22	59	0.1	o__Rickettsiales	UID3811	78.79	3.01	Medium Quality	Neural Network (Specific Model)	0.858	247.68	1026016	1188	77.11	0.28	1506	gi|1269807825|ref|NR_074513.2|	Ehrlichia ruminantium	1507	87.915	101		-	919	27	25	d__Bacteria	p__Proteobacteria	c__Alphaproteobacteria	o__Rickettsiales
ERM_001-00111_S111_L001	wFem	158	45	15	5	1	0	280667	238892	177321	114270	48444	0	158	48444	280667	33.94	6434	1989	9	25	0.36	o__Rickettsiales	UID3811	23.67	0.45	Low Quality	Neural Network (Specific Model)	0.874	218.885	280667	375	25.61	0.17	-	-	-	-	-			-	263	6	6	d__Bacteria	p__Proteobacteria	c__Alphaproteobacteria	o__Rickettsiales
ERM_001-00112_S112_L001	NA	156	39	15	4	0	0	241664	199125	151282	70278	0	0	156	21436	241664	34.56	6598	1697	10	25	0	root	UID1	0	0	-	Neural Network (Specific Model)	0.847	209.911	241664	326	9.45	0	1506	gi|1269807825|ref|NR_074513.2|	Ehrlichia ruminantium	1507	87.915			-	197	6	6	-	-	-	-
ERM_001-00113_S113_L001	wFem	277	131	56	39	13	2	1264445	1202257	1031140	921278	492580	109644	277	57586	1264445	33.94	22021	6824	19	43	0	o__Rickettsiales	UID3811	99	1.57	High Quality	Neural Network (Specific Model)	0.863	271.044	1264445	1346	97.86	0.23	1506	gi|1269807825|ref|NR_074513.2|	Ehrlichia ruminantium	1507	87.915	101	2346	-	1151	34	32	d__Bacteria	p__Proteobacteria	c__Alphaproteobacteria	o__Rickettsiales
ERM_001-00114_S114_L001	wFem	243	73	22	11	2	0	453335	383714	270447	191770	53734	0	243	26972	453335	34.18	7700	2220	15	44	0	o__Rickettsiales	UID3811	31.45	1.42	Low Quality	Neural Network (Specific Model)	0.864	219.059	453335	598	33.8	0.85	-	-	-	-	-	101	2755	-	407	12	12	d__Bacteria	p__Proteobacteria	c__Alphaproteobacteria	o__Rickettsiales
ERM_001-00115_S115_L001	wFem	348	124	44	24	3	0	794707	698730	528867	399023	86652	0	348	31296	794707	34.02	10459	2824	24	64	0.25	o__Rickettsiales	UID3811	55.03	1	Medium Quality	Neural Network (Specific Model)	0.857	228.502	794707	997	59.35	0	-	-	-	-	-			-	740	25	23	d__Bacteria	p__Proteobacteria	c__Alphaproteobacteria	o__Rickettsiales
ERM_001-00116_S116_L001	wFem	271	79	25	12	4	1	581982	499433	376855	281507	175386	62113	271	62113	581982	34.12	9676	2764	13	40	0.34	o__Rickettsiales	UID3811	47.8	1.11	Low Quality	Neural Network (Specific Model)	0.873	227.953	581982	745	41.46	0.81	-	-	-	-	-			-	534	19	19	d__Bacteria	p__Proteobacteria	c__Alphaproteobacteria	o__Rickettsiales
ERM_001-00117_S117_L001	wFem	406	106	29	12	4	0	664022	539080	376195	256105	132449	0	406	47907	664022	33.82	6619	1576	22	74	0.15	o__Rickettsiales	UID3811	45.48	1.07	Low Quality	Neural Network (Specific Model)	0.851	203.219	664022	931	44.88	1.08	439	gi|343206172|ref|NR_044762.1|	Anaplasma phagocytophilum	1433	89.294	101	2755	-	594	14	14	d__Bacteria	p__Proteobacteria	c__Alphaproteobacteria	o__Rickettsiales
ERM_001-00118_S118_L001	wFem	1258	263	42	19	3	0	1314548	900778	452030	294243	82889	0	1258	29321	1314548	33.97	2314	707	103	366	0	o__Rickettsiales	UID3811	84.12	21.04	-	Neural Network (Specific Model)	0.851	177.759	1314548	2106	79.16	8.27	1091	gi|1269807825|ref|NR_074513.2|	Ehrlichia ruminantium	1507	88.359	77	1955	-	1063	28	26	d__Bacteria	p__Proteobacteria	c__Alphaproteobacteria	o__Rickettsiales
ERM_001-00119_S119_L001	wFem	371	149	47	19	2	0	845301	747247	513498	325063	59004	0	371	32127	845301	33.99	6316	2775	32	80	0	o__Rickettsiales	UID3811	63.94	1.71	Medium Quality	Neural Network (Specific Model)	0.854	230.334	845301	1048	59.46	0.04	1506	gi|1269807825|ref|NR_074513.2|	Ehrlichia ruminantium	1507	87.915	101	2755	-	753	22	20	d__Bacteria	p__Proteobacteria	c__Alphaproteobacteria	o__Rickettsiales
ERM_001-00120_S120_L001	wFem	453	121	34	12	0	0	643285	500627	314451	169112	0	0	453	16696	643285	34	4740	1236	36	105	0	k__Bacteria	UID203	36.84	0	Low Quality	Neural Network (Specific Model)	0.853	197.154	643285	931	38.65	0.8	-	-	-	-	-			-	559	12	12	d__Bacteria	p__Proteobacteria	c__Alphaproteobacteria	o__Rickettsiales
ERM_001-00121_S121_L001	wFem	305	128	58	36	11	1	1229057	1155537	988344	833766	413858	60478	305	60478	1229057	33.98	21190	6509	20	47	0.08	o__Rickettsiales	UID3811	95.66	0.93	High Quality	Neural Network (Specific Model)	0.862	265.219	1229057	1335	95.82	0.92	1506	gi|1269807825|ref|NR_074513.2|	Ehrlichia ruminantium	1507	87.915	101	2755	-	1122	33	31	d__Bacteria	p__Proteobacteria	c__Alphaproteobacteria	o__Rickettsiales
ERM_001-00122_S122_L001	wFem	228	63	21	10	3	0	453786	386947	291940	211997	104608	0	228	43518	453786	34.14	8630	2614	12	35	0.22	o__Rickettsiales	UID3811	27.14	0.43	Low Quality	Neural Network (Specific Model)	0.858	236.24	453786	551	22.57	0.23	1506	gi|1269807825|ref|NR_074513.2|	Ehrlichia ruminantium	1507	87.915			-	383	7	7	d__Bacteria	p__Proteobacteria	c__Alphaproteobacteria	o__Rickettsiales
ERM_001-00123_S123_L001	wFem	229	65	31	12	2	0	494718	434786	354529	206710	57513	0	229	29123	494718	33.98	9001	3834	17	35	0	o__Rickettsiales	UID3811	37.07	0.43	Low Quality	Neural Network (Specific Model)	0.851	217.252	494718	648	36.41	0	1002	gi|1270533066|ref|NR_074500.2|	Ehrlichia chaffeensis	1508	88.323	101		-	478	17	16	d__Bacteria	p__Proteobacteria	c__Alphaproteobacteria	o__Rickettsiales
ERM_001-00124_S124_L001	wFem	385	117	44	23	5	1	848585	738257	580212	436511	191562	78011	385	78011	848585	34.04	10242	3211	22	59	0.12	o__Rickettsiales	UID3811	64.92	0.85	Medium Quality	Neural Network (Specific Model)	0.854	225.082	848585	1076	64.1	0.21	1506	gi|1269807825|ref|NR_074513.2|	Ehrlichia ruminantium	1507	87.915			-	781	21	21	d__Bacteria	p__Proteobacteria	c__Alphaproteobacteria	o__Rickettsiales
ERM_001-00125_S125_L001	wCI	295	111	47	21	5	1	895055	816591	663192	472434	197632	65040	295	65040	895055	34.22	12565	4866	19	49	0.11	o__Rickettsiales	UID3811	70.37	1.28	Medium Quality	Neural Network (Specific Model)	0.864	247.728	895055	1043	70.97	0.52	1507	gi|1269807825|ref|NR_074513.2|	Ehrlichia ruminantium	1507	87.989	101	2755	-	812	23	21	d__Bacteria	p__Proteobacteria	c__Alphaproteobacteria	o__Rickettsiales
ERM_001-00126_S126_L001	wCI	580	145	36	19	1	0	855162	672028	440785	319282	40362	0	580	40362	855162	34.24	5282	1302	34	119	0.12	o__Rickettsiales	UID3811	58.92	2.99	Medium Quality	Neural Network (Specific Model)	0.862	202.125	855162	1220	54.49	0.43	1341	gi|1269807825|ref|NR_074513.2|	Ehrlichia ruminantium	1507	87.919	101	2755	-	749	22	21	d__Bacteria	p__Proteobacteria	c__Alphaproteobacteria	o__Rickettsiales
ERM_001-00127_S127_L001	wFem	231	59	16	9	0	0	342197	275818	175455	124273	0	0	231	19405	342197	34.04	5521	1527	16	44	0.29	o__Rickettsiales	UID3811	22.12	0.66	Low Quality	Neural Network (Specific Model)	0.844	200.033	342197	483	19.94	0.24	-	-	-	-	-	101		-	302	8	8	d__Bacteria	p__Proteobacteria	c__Alphaproteobacteria	o__Rickettsiales
ERM_001-00128_S128_L001	wFem	149	41	12	7	1	0	251328	209764	142468	106964	26434	0	149	26434	251328	34.2	7544	2044	10	27	0	k__Bacteria	UID203	24.08	0	Low Quality	Neural Network (Specific Model)	0.845	195.669	251328	363	25.5	0.07	-	-	-	-	-			-	245	4	4	d__Bacteria	p__Proteobacteria	c__Alphaproteobacteria	o__Rickettsiales
ERM_001-00129_S129_L001	NA	92	18	6	4	0	0	127530	100711	73127	62584	0	0	92	23248	127530	34.93	5456	2135	5	14	0	root	UID1	0	0	-	Neural Network (Specific Model)	0.85	201.739	127530	180	4.55	0	-	-	-	-	-			-	104	0	0	-	-	-	-
ERM_001-00130_S130_L001	wCI	467	125	39	17	3	0	793582	651480	471306	317966	88715	0	467	31200	793582	34.14	7317	1729	27	82	0.13	o__Rickettsiales	UID3811	60.97	2.67	Medium Quality	Neural Network (Specific Model)	0.862	209.593	793582	1093	56.64	0.52	-	-	-	-	-	101	2755	-	729	21	20	d__Bacteria	p__Proteobacteria	c__Alphaproteobacteria	o__Rickettsiales
ERM_001-00131_S131_L001	NA	80	9	5	3	1	0	97767	79287	73057	54618	26867	0	80	26867	97767	36.4	10292	2084	3	6	0	k__Bacteria	UID203	5.8	0	Low Quality	Neural Network (Specific Model)	0.844	180.268	97767	153	4.7	0	-	-	-	-	-			-	87	0	0	Unclassified Bacteria	N/A	N/A	N/A
ERM_001-00132_S132_L001	wFem	298	75	26	17	1	0	527424	441188	332400	263908	29846	0	298	29846	527424	34.17	10129	2367	17	45	0	k__Bacteria	UID203	26.32	0	Low Quality	Neural Network (Specific Model)	0.866	221.93	527424	688	28.06	1.45	1506	gi|1269807825|ref|NR_074513.2|	Ehrlichia ruminantium	1507	87.915			-	453	10	10	d__Bacteria	p__Proteobacteria	c__Alphaproteobacteria	o__Rickettsiales
ERM_001-00133_S133_L001	wCI	111	22	4	2	1	0	117868	87026	52802	38666	25088	0	111	25088	117868	34.76	4754	978	6	24	0	k__Bacteria	UID203	5.26	1.75	Low Quality	Neural Network (Specific Model)	0.829	177.446	117868	184	7.01	0.14	-	-	-	-	-			-	89	3	3	Unclassified Bacteria	N/A	N/A	N/A
ERM_001-00134_S134_L001	wFem	307	98	32	19	5	0	713058	621502	475093	389711	164158	0	307	39417	713058	34.12	11928	2833	17	49	0.14	o__Rickettsiales	UID3811	65.31	0.75	Medium Quality	Neural Network (Specific Model)	0.862	230.872	713058	890	59.45	0.37	-	-	-	-	-	101	2755	-	655	24	22	d__Bacteria	p__Proteobacteria	c__Alphaproteobacteria	o__Rickettsiales
ERM_001-00135_S135_L001	wFem	423	131	44	22	7	1	934313	807788	601932	447129	240176	51061	423	51061	934313	34	9367	3037	25	70	0	o__Rickettsiales	UID3811	73.93	1.97	Medium Quality	Neural Network (Specific Model)	0.86	232.493	934313	1156	67.25	0.45	1506	gi|1269807825|ref|NR_074513.2|	Ehrlichia ruminantium	1507	87.915	101	1783	-	855	26	24	d__Bacteria	p__Proteobacteria	c__Alphaproteobacteria	o__Rickettsiales
ERM_001-00136_S136_L001	wFem	644	116	38	16	1	0	785181	587054	423555	255345	37811	0	644	37811	785181	34.2	6487	991	33	118	0.25	o__Rickettsiales	UID3811	61.08	1.61	Medium Quality	Neural Network (Specific Model)	0.861	185.94	785181	1217	57.07	1.42	1506	gi|1269807825|ref|NR_074513.2|	Ehrlichia ruminantium	1507	87.915	101		-	682	22	21	d__Bacteria	p__Proteobacteria	c__Alphaproteobacteria	o__Rickettsiales
ERM_001-00137_S137_L001	NA	62	11	7	4	1	0	118771	102018	97164	74262	25155	0	62	25155	118771	34.56	14781	7599	3	6	0	k__Bacteria	UID203	12.28	0	Low Quality	Neural Network (Specific Model)	0.838	207.304	118771	161	7.33	0	-	-	-	-	-			-	113	3	3	Unclassified Bacteria	N/A	N/A	N/A
ERM_001-00138_S138_L001	NA	102	8	4	4	1	0	115695	89850	81524	81524	28759	0	102	28759	115695	35.29	20005	1618	3	6	0	k__Bacteria	UID203	5.74	0	Low Quality	Neural Network (Specific Model)	0.86	190.063	115695	175	5.86	0	-	-	-	-	-			-	93	2	2	Unclassified Bacteria	N/A	N/A	N/A
ERM_001-00139_S139_L001	wCI	467	103	28	9	3	0	617967	471879	318979	188559	101319	0	467	40349	617967	34.22	5161	1114	27	96	0.32	o__Rickettsiales	UID3811	53.99	1.28	Medium Quality	Gradient Boost (General Model)	0.864	193.862	617967	921	59.66	1.37	-	-	-	-	-			-	537	16	16	d__Bacteria	p__Proteobacteria	c__Alphaproteobacteria	o__Rickettsiales
ERM_001-00140_S140_L001	wFem	399	116	32	11	3	1	683228	569830	383208	239648	113723	58601	399	58601	683228	34.2	6076	1860	25	75	0.15	o__Rickettsiales	UID3811	46.7	0.85	Low Quality	Neural Network (Specific Model)	0.857	214.144	683228	914	45.1	0.28	-	-	-	-	-	101	2755	-	595	12	12	d__Bacteria	p__Proteobacteria	c__Alphaproteobacteria	o__Rickettsiales
ERM_001-00141_S141_L001	wFem	377	105	35	19	3	0	719392	606165	454424	336944	80714	0	377	29702	719392	34.24	9118	2374	22	60	0	o__Rickettsiales	UID3811	54.76	2.35	Medium Quality	Neural Network (Specific Model)	0.866	218.692	719392	953	51.76	1.17	-	-	-	-	-	101	2544	-	654	17	17	d__Bacteria	p__Proteobacteria	c__Alphaproteobacteria	o__Rickettsiales
ERM_001-00142_S142_L001	wFem	132	34	19	8	2	0	322774	288264	255357	172819	79257	0	132	42938	322774	34.5	11773	6664	8	17	0	o__Rickettsiales	UID3811	24.42	0.44	Low Quality	Neural Network (Specific Model)	0.854	228.062	322774	404	25.22	0.03	-	-	-	-	-	101	2755	-	294	12	11	d__Bacteria	p__Proteobacteria	c__Alphaproteobacteria	o__Rickettsiales
ERM_001-00143_S143_L001	wFem	527	149	43	20	2	0	854660	688982	468246	307343	66213	0	527	35946	854660	34.1	6287	1482	36	109	0.12	o__Rickettsiales	UID3811	60.36	1.38	Medium Quality	Neural Network (Specific Model)	0.862	211.098	854660	1168	51.05	0.63	-	-	-	-	-			-	771	26	24	d__Bacteria	p__Proteobacteria	c__Alphaproteobacteria	o__Rickettsiales
ERM_001-00144_S144_L001	wFem	601	106	34	22	5	1	880326	694950	536812	454077	190851	51873	601	51873	880326	35.24	11092	1579	21	78	0	o__Rickettsiales	UID3811	66.29	3.86	Medium Quality	Neural Network (Specific Model)	0.859	196.042	880326	1290	56.26	0.63	1506	gi|1269807825|ref|NR_074513.2|	Ehrlichia ruminantium	1507	87.915	101	2755	-	790	28	26	d__Bacteria	p__Proteobacteria	c__Alphaproteobacteria	o__Rickettsiales
ERM_001-00145_S145_L001	wFem	175	49	15	7	0	0	299854	252018	182829	123818	0	0	175	24199	299854	34.51	8327	2261	10	29	0	k__Bacteria	UID203	35.09	0	Low Quality	Neural Network (Specific Model)	0.865	227.78	299854	381	22.27	0.06	-	-	-	-	-			-	251	11	10	d__Bacteria	p__Proteobacteria	c__Alphaproteobacteria	o__Rickettsiales
ERM_001-00146_S146_L001	wFem	276	74	27	15	2	0	514856	434701	329140	251824	67550	0	276	38530	514856	34.34	9057	2663	16	44	0	o__Rickettsiales	UID3811	42.42	0.58	Low Quality	Neural Network (Specific Model)	0.858	221.63	514856	667	40.12	0.04	-	-	-	-	-			-	448	13	12	d__Bacteria	p__Proteobacteria	c__Alphaproteobacteria	o__Rickettsiales
ERM_001-00147_S147_L001	NA	320	111	30	15	2	0	630388	537066	366431	258965	55853	0	320	29471	630388	34.1	6985	1884	22	64	0.16	o__Rickettsiales	UID3811	48.32	2.99	Low Quality	Neural Network (Specific Model)	0.863	220.899	630388	825	46.38	0.55	-	-	-	-	-			-	569	14	14	d__Bacteria	p__Proteobacteria	c__Alphaproteobacteria	o__Rickettsiales
ERM_001-00148_S148_L001	wFem	147	48	20	8	2	0	344817	309662	248111	166915	67019	0	147	41891	344817	34.25	8858	3894	9	23	0	o__Rickettsiales	UID3811	27.56	0.21	Low Quality	Neural Network (Specific Model)	0.865	217.458	344817	459	30.59	0.77	-	-	-	-	-			-	337	9	9	d__Bacteria	p__Proteobacteria	c__Alphaproteobacteria	o__Rickettsiales
ERM_001-00149_S149_L001	wFem	46	6	4	3	1	0	91262	81147	74205	68391	40968	0	46	40968	91262	35.47	16061	5814	2	4	0	k__Bacteria	UID203	12.28	0	Low Quality	Neural Network (Specific Model)	0.847	198.6	91262	130	7.23	0	-	-	-	-	-			-	87	3	3	Unclassified Bacteria	N/A	N/A	N/A
ERM_001-00150_S150_L001	wCI	441	145	50	32	10	0	1105442	984838	773183	650311	304415	0	441	37440	1105442	34.15	14564	3902	24	63	0.09	o__Rickettsiales	UID3811	81.27	0.43	Medium Quality	Neural Network (Specific Model)	0.864	239.133	1105442	1335	79.48	0.68	1507	gi|1269807825|ref|NR_074513.2|	Ehrlichia ruminantium	1507	87.989	101	2755	-	969	27	25	d__Bacteria	p__Proteobacteria	c__Alphaproteobacteria	o__Rickettsiales
ERM_001-00151_S151_L001	wFem	191	60	18	8	0	0	331666	274867	196550	126048	0	0	191	19368	331666	34.32	6509	1450	13	39	0	o__Rickettsiales	UID3811	24.57	1.92	Low Quality	Neural Network (Specific Model)	0.858	211.751	331666	450	25.77	0.26	-	-	-	-	-	101	1247	-	303	13	13	d__Bacteria	p__Proteobacteria	c__Alphaproteobacteria	o__Rickettsiales
ERM_001-00152_S152_L001	wCI	497	157	45	22	5	0	966098	821101	582106	416622	159584	0	497	43757	966098	34.13	7654	2288	30	86	0.1	o__Rickettsiales	UID3811	76.78	2.13	Medium Quality	Neural Network (Specific Model)	0.861	221.196	966098	1257	70.93	2.46	-	-	-	-	-	101	2755	-	861	26	26	d__Bacteria	p__Proteobacteria	c__Alphaproteobacteria	o__Rickettsiales
ERM_001-00153_S153_L001	wFem	578	155	36	16	3	1	871558	695552	452394	311477	121565	57526	578	57526	871558	34.14	5910	1369	34	119	0.34	o__Rickettsiales	UID3811	62.74	4.76	Medium Quality	Neural Network (Specific Model)	0.852	204.306	871558	1216	60.01	1.83	603	gi|1270533066|ref|NR_074500.2|	Ehrlichia chaffeensis	1508	89.055	101	2755	-	768	25	23	d__Bacteria	p__Proteobacteria	c__Alphaproteobacteria	o__Rickettsiales
ERM_001-00154_S154_L001	wCI	237	53	12	8	2	0	384510	309032	222078	195501	72598	0	237	44113	384510	34.65	16608	1502	8	37	0	o__Rickettsiales	UID3811	27.99	1.42	Low Quality	Neural Network (Specific Model)	0.86	209.568	384510	528	23.42	0	-	-	-	-	-	101	2755	-	342	8	8	d__Bacteria	p__Proteobacteria	c__Alphaproteobacteria	o__Rickettsiales
ERM_001-00155_S155_L001	wFem	409	149	50	31	13	2	1202571	1089884	874131	742706	470904	137010	409	80509	1202571	34.02	15450	4131	20	57	0	o__Rickettsiales	UID3811	89.74	3.28	Medium Quality	Neural Network (Specific Model)	0.864	249.832	1202571	1390	91.09	1.48	1506	gi|1269807825|ref|NR_074513.2|	Ehrlichia ruminantium	1507	87.915	101	2755	-	1073	27	25	d__Bacteria	p__Proteobacteria	c__Alphaproteobacteria	o__Rickettsiales
ERM_001-00156_S156_L001	wFem	282	108	44	23	2	0	752737	685074	542113	387096	82431	0	282	45797	752737	34.4	10231	4238	22	50	0	o__Rickettsiales	UID3811	58.58	0.57	Medium Quality	Neural Network (Specific Model)	0.861	244.604	752737	887	55.57	0.02	-	-	-	-	-	101	2755	-	683	22	22	d__Bacteria	p__Proteobacteria	c__Alphaproteobacteria	o__Rickettsiales
ERM_001-00157_S157_L001	wFem	444	107	25	12	3	0	647632	501537	336767	240242	111332	0	444	44851	647632	33.96	6128	1208	23	93	0.31	o__Rickettsiales	UID3811	48.03	1.18	Low Quality	Gradient Boost (General Model)	0.855	198.505	647632	934	51.12	0.16	-	-	-	-	-			-	595	16	16	d__Bacteria	p__Proteobacteria	c__Alphaproteobacteria	o__Rickettsiales
ERM_001-00158_S158_L001	wFem	392	114	40	24	5	0	824193	707968	548877	442178	162579	0	392	46840	824193	34.2	10789	3162	22	58	0.12	o__Rickettsiales	UID3811	57.84	1.71	Medium Quality	Neural Network (Specific Model)	0.859	223.903	824193	1058	60.7	0.04	-	-	-	-	-	101	860;1288	-	739	21	21	d__Bacteria	p__Proteobacteria	c__Alphaproteobacteria	o__Rickettsiales
ERM_001-00159_S159_L001	wFem	365	120	31	13	2	0	650637	550198	339095	214687	52336	0	365	26491	650637	34.15	5241	1886	29	78	0	k__Bacteria	UID203	36.65	0.88	Low Quality	Neural Network (Specific Model)	0.858	209.125	650637	894	45.44	0.49	-	-	-	-	-	101	2722	-	601	12	12	d__Bacteria	p__Proteobacteria	c__Alphaproteobacteria	o__Rickettsiales
ERM_001-00160_S160_L001	wFem	473	140	46	19	2	0	871938	729255	526087	331781	76390	0	473	40071	871938	33.99	7161	1998	32	87	0	o__Rickettsiales	UID3811	63.31	2.61	Medium Quality	Neural Network (Specific Model)	0.863	219.652	871938	1146	63.91	1.79	527	gi|343206157|ref|NR_044747.1|	Ehrlichia ewingii	1435	89.374			-	801	24	22	d__Bacteria	p__Proteobacteria	c__Alphaproteobacteria	o__Rickettsiales
ERM_001-00161_S161_L001	wFem	255	85	25	10	1	0	477334	409054	279612	168122	39237	0	255	39237	477334	34.28	6615	2149	19	49	0	k__Bacteria	UID203	31.58	0	Low Quality	Neural Network (Specific Model)	0.855	219.482	477334	622	33.43	0.57	-	-	-	-	-			-	437	9	8	d__Bacteria	p__Proteobacteria	c__Alphaproteobacteria	o__Rickettsiales
ERM_001-00162_S162_L001	wFem	482	123	28	12	3	1	740094	600502	393355	290920	153079	54648	482	54648	740094	34.37	5722	1596	24	87	0.27	o__Rickettsiales	UID3811	57.83	2.56	Medium Quality	Neural Network (Specific Model)	0.866	209.312	740094	1024	52.52	0.12	1506	gi|1269807825|ref|NR_074513.2|	Ehrlichia ruminantium	1507	87.915			-	631	20	18	d__Bacteria	p__Proteobacteria	c__Alphaproteobacteria	o__Rickettsiales
ERM_001-00163_S163_L001	wFem	448	171	59	33	8	0	1168555	1050135	817765	641854	275102	0	448	44423	1168555	34.03	11336	3364	28	74	0	o__Rickettsiales	UID3811	88.38	2.08	Medium Quality	Neural Network (Specific Model)	0.861	239.764	1168555	1403	91.07	0.31	1506	gi|1269807825|ref|NR_074513.2|	Ehrlichia ruminantium	1507	87.915	101	2755	-	1066	33	31	d__Bacteria	p__Proteobacteria	c__Alphaproteobacteria	o__Rickettsiales
ERM_001-00164_S164_L001	wFem	326	82	21	11	1	0	450121	350475	226600	156595	27204	0	326	27204	450121	34.07	5172	1224	21	71	0.22	k__Bacteria	UID203	28.07	0	Low Quality	Neural Network (Specific Model)	0.853	195.825	450121	656	32.36	0.03	-	-	-	-	-			-	404	13	13	d__Bacteria	p__Proteobacteria	c__Alphaproteobacteria	o__Rickettsiales
ERM_001-00165_S165_L001	wFem	513	164	55	21	3	0	1004470	852518	606652	369189	93089	0	513	38332	1004470	34	6798	2307	38	97	0.1	o__Rickettsiales	UID3811	78.08	2.93	Medium Quality	Neural Network (Specific Model)	0.858	224.189	1004470	1286	73.09	0.17	-	-	-	-	-	101	1110	-	888	24	24	d__Bacteria	p__Proteobacteria	c__Alphaproteobacteria	o__Rickettsiales
ERM_001-00166_S166_L001	wCI	419	135	53	21	1	0	886113	761869	575468	345971	47279	0	419	47279	886113	34.17	7576	2974	33	76	0	o__Rickettsiales	UID3811	64.48	2.07	Medium Quality	Neural Network (Specific Model)	0.857	227.391	886113	1116	59.31	1.28	909;552	gi|1270533066|ref|NR_074500.2|;gi|1269807825|ref|NR_074513.2|	Ehrlichia chaffeensis;Ehrlichia ruminantium	1508;1507	87.899;88.587		1635	-	784	25	23	d__Bacteria	p__Proteobacteria	c__Alphaproteobacteria	o__Rickettsiales
ERM_001-00167_S167_L001	wFem	413	154	56	34	8	3	1229756	1127340	896532	744524	337883	188138	413	69757	1229756	34.18	13078	4358	23	62	0.08	o__Rickettsiales	UID3811	95.3	1.47	High Quality	Neural Network (Specific Model)	0.857	251.259	1229756	1402	94.84	0.18	1506	gi|1269807825|ref|NR_074513.2|	Ehrlichia ruminantium	1507	87.915	101	2755	-	1122	31	29	d__Bacteria	p__Proteobacteria	c__Alphaproteobacteria	o__Rickettsiales
ERM_001-00168_S168_L001	wFem	544	138	33	15	2	0	781397	601552	404282	279412	85582	0	544	48604	781397	34.21	5798	1091	31	124	0.38	o__Rickettsiales	UID3811	61.51	2.29	Medium Quality	Neural Network (Specific Model)	0.857	200.923	781397	1115	59.53	1.15	-	-	-	-	-			-	707	17	17	d__Bacteria	p__Proteobacteria	c__Alphaproteobacteria	o__Rickettsiales
ERM_001-00169_S169_L001	NA	219	51	19	9	2	0	359118	296982	221782	148958	55421	0	219	30022	359118	34.57	7255	2563	13	32	0.28	o__Rickettsiales	UID3811	18.85	1.94	Low Quality	Neural Network (Specific Model)	0.856	206.598	359118	498	19.86	0.1	-	-	-	-	-	101	2755	-	333	12	11	d__Bacteria	p__Proteobacteria	c__Alphaproteobacteria	o__Rickettsiales
ERM_001-00170_S170_L001	wFem	516	153	54	25	8	0	1079368	929830	710286	505993	254690	0	516	45007	1079368	34.02	9408	2793	29	80	0	o__Rickettsiales	UID3811	78.97	6.62	Medium Quality	Neural Network (Specific Model)	0.858	227.368	1079368	1363	73.61	0.99	1506	gi|1269807825|ref|NR_074513.2|	Ehrlichia ruminantium	1507	87.915			-	948	29	27	d__Bacteria	p__Proteobacteria	c__Alphaproteobacteria	o__Rickettsiales
ERM_001-00171_S171_L001	wFem	411	148	61	39	7	0	1153631	1036852	837591	677810	207526	0	411	36978	1153631	33.95	12164	4358	30	68	0	o__Rickettsiales	UID3811	89.96	3.56	Medium Quality	Neural Network (Specific Model)	0.862	246.959	1153631	1346	91.12	0.37	1506	gi|1269807825|ref|NR_074513.2|	Ehrlichia ruminantium	1507	87.915	101	2755	-	1024	32	30	d__Bacteria	p__Proteobacteria	c__Alphaproteobacteria	o__Rickettsiales
ERM_001-00172_S172_L001	wCI	505	132	45	25	5	1	928255	768307	573466	432383	168544	51436	505	51436	928255	34.09	8572	1966	29	83	0.11	o__Rickettsiales	UID3811	76.03	5.91	Medium Quality	Neural Network (Specific Model)	0.866	220.628	928255	1219	67.93	0.5	1507	gi|1269807825|ref|NR_074513.2|	Ehrlichia ruminantium	1507	87.989			-	827	22	22	d__Bacteria	p__Proteobacteria	c__Alphaproteobacteria	o__Rickettsiales
ERM_001-00173_S173_L001	wCI	223	65	18	10	2	0	393563	328547	229939	171735	51205	0	223	25868	393563	34.32	7338	1742	13	40	0	o__Rickettsiales	UID3811	25.04	0.88	Low Quality	Neural Network (Specific Model)	0.857	211.69	393563	533	20.85	0.08	1507	gi|1269807825|ref|NR_074513.2|	Ehrlichia ruminantium	1507	87.989	101	2755	-	367	6	6	d__Bacteria	p__Proteobacteria	c__Alphaproteobacteria	o__Rickettsiales
ERM_001-00174_S174_L001	wCI	611	168	45	23	4	0	1037714	852586	581689	414485	112518	0	611	32687	1037714	34.2	6981	1702	36	111	0	o__Rickettsiales	UID3811	73.73	5.77	Medium Quality	Neural Network (Specific Model)	0.858	217.401	1037714	1370	68.86	1.56	958;464	gi|1269807825|ref|NR_074513.2|;gi|1270533066|ref|NR_074500.2|	Ehrlichia ruminantium;Ehrlichia chaffeensis	1507;1508	88.622;89.009	77	1955	-	892	27	25	d__Bacteria	p__Proteobacteria	c__Alphaproteobacteria	o__Rickettsiales
ERM_001-00175_S175_L001	wFem	446	156	55	31	8	1	1085169	961727	747201	581170	245284	51765	446	51765	1085169	33.95	10793	3052	28	73	0	o__Rickettsiales	UID3811	81.62	2.35	Medium Quality	Neural Network (Specific Model)	0.861	236.65	1085169	1321	81.12	0.14	1506	gi|1269807825|ref|NR_074513.2|	Ehrlichia ruminantium	1507	87.915	101	2755	-	973	27	25	d__Bacteria	p__Proteobacteria	c__Alphaproteobacteria	o__Rickettsiales
ERM_001-00176_S176_L001	wFem	304	78	25	16	3	1	599252	501716	389926	324775	114999	54472	304	54472	599252	34.23	12211	2369	14	43	0.17	o__Rickettsiales	UID3811	46.79	0.06	Low Quality	Neural Network (Specific Model)	0.861	221.434	599252	779	44.53	0.02	-	-	-	-	-			-	550	15	15	d__Bacteria	p__Proteobacteria	c__Alphaproteobacteria	o__Rickettsiales
ERM_001-00177_S177_L001	wFem	85	21	8	6	1	0	189930	165174	143800	127203	29270	0	85	29270	189930	34.43	22532	7986	4	8	0.53	k__Bacteria	UID203	14.04	0	Low Quality	Neural Network (Specific Model)	0.867	208.155	189930	265	15.44	0	-	-	-	-	-			-	193	2	2	d__Bacteria	p__Proteobacteria	c__Alphaproteobacteria	o__Rickettsiales
ERM_001-00178_S178_L001	wFem	254	101	38	21	3	0	676536	616684	478799	360471	90752	0	254	32742	676536	33.99	11127	3688	19	45	0	o__Rickettsiales	UID3811	48.16	0	Low Quality	Neural Network (Specific Model)	0.85	232.17	676536	829	54.47	0.14	-	-	-	-	-	101	1414	-	642	19	18	d__Bacteria	p__Proteobacteria	c__Alphaproteobacteria	o__Rickettsiales
ERM_001-00179_S179_L001	wFem	557	140	41	18	2	0	831648	657231	455766	299317	62334	0	557	33312	831648	33.96	5783	1339	34	112	0.24	o__Rickettsiales	UID3811	58.58	5.88	Medium Quality	Neural Network (Specific Model)	0.855	203.55	831648	1170	54.5	0.49	1506	gi|1269807825|ref|NR_074513.2|	Ehrlichia ruminantium	1507	87.915			-	755	20	18	d__Bacteria	p__Proteobacteria	c__Alphaproteobacteria	o__Rickettsiales
ERM_001-00180_S180_L001	wFem	509	143	37	21	0	0	811318	659505	435698	327555	0	0	509	21589	811318	33.93	5938	1476	32	102	0	o__Rickettsiales	UID3811	59.33	1.15	Medium Quality	Neural Network (Specific Model)	0.849	202.432	811318	1140	53.5	0.44	769	gi|1269807825|ref|NR_074513.2|	Ehrlichia ruminantium	1507	87.906	101	1740	-	735	21	20	d__Bacteria	p__Proteobacteria	c__Alphaproteobacteria	o__Rickettsiales
ERM_001-00181_S181_L001	wFem	623	52	0	0	0	0	297939	75495	0	0	0	0	623	3554	297939	34.3	583	315	153	333	0.67	k__Bacteria	UID203	15.58	0	Low Quality	Neural Network (Specific Model)	0.83	107.607	297939	771	12.47	0.07	-	-	-	-	-	77	946	-	248	7	7	Unclassified Bacteria	N/A	N/A	N/A
ERM_001-00182_S182_L001	wFem	330	123	39	25	4	0	866736	782866	590057	490664	149493	0	330	48210	866736	34.08	12651	3717	21	54	0	o__Rickettsiales	UID3811	66.75	1.75	Medium Quality	Neural Network (Specific Model)	0.856	236.706	866736	1048	72.39	0.13	1506	gi|1269807825|ref|NR_074513.2|	Ehrlichia ruminantium	1507	87.915	101	2755	-	813	21	19	d__Bacteria	p__Proteobacteria	c__Alphaproteobacteria	o__Rickettsiales
ERM_001-00183_S183_L001	wFem	437	128	44	25	7	1	972655	840750	667283	527442	244956	56481	437	56481	972655	33.97	12192	3174	22	61	0.1	o__Rickettsiales	UID3811	73.68	1.39	Medium Quality	Neural Network (Specific Model)	0.858	224.55	972655	1243	69.76	0.67	1506	gi|1269807825|ref|NR_074513.2|	Ehrlichia ruminantium	1507	87.915	101	2755	-	912	26	24	d__Bacteria	p__Proteobacteria	c__Alphaproteobacteria	o__Rickettsiales
ERM_001-00184_S184_L001	wCI	500	169	46	19	3	0	965615	827140	553414	364008	85661	0	500	32287	965615	34.2	6852	2181	34	96	0.1	o__Rickettsiales	UID3811	70.81	1.34	Medium Quality	Neural Network (Specific Model)	0.866	227.067	965615	1231	70.85	0.48	1369	gi|1270533066|ref|NR_074500.2|	Ehrlichia chaffeensis	1508	88.093	101	2755	-	829	27	26	d__Bacteria	p__Proteobacteria	c__Alphaproteobacteria	o__Rickettsiales
ERM_001-00185_S185_L001	wFem	285	91	33	21	5	1	708096	629667	511133	426081	191342	50749	285	50749	708096	34.18	12518	3814	15	38	0	k__Bacteria	UID203	45.77	1.75	Low Quality	Neural Network (Specific Model)	0.86	234.718	708096	868	49.45	0.27	-	-	-	-	-			-	662	15	15	d__Bacteria	p__Proteobacteria	c__Alphaproteobacteria	o__Rickettsiales
ERM_001-00186_S186_L001	wFem	477	156	43	19	4	0	905473	763612	516154	336901	121573	0	477	37126	905473	34.02	7047	1925	33	94	0.11	o__Rickettsiales	UID3811	74.63	4.74	Medium Quality	Neural Network (Specific Model)	0.86	221.11	905473	1178	66.99	2.08	-	-	-	-	-	101		-	813	22	20	d__Bacteria	p__Proteobacteria	c__Alphaproteobacteria	o__Rickettsiales
ERM_001-00187_S187_L001	wFem	376	111	30	15	2	0	630198	516537	341197	237143	59882	0	376	34833	630198	33.73	6082	1552	26	78	0.16	o__Rickettsiales	UID3811	48.24	1.75	Low Quality	Neural Network (Specific Model)	0.856	210.26	630198	858	42.89	1.74	-	-	-	-	-			-	559	15	14	d__Bacteria	p__Proteobacteria	c__Alphaproteobacteria	o__Rickettsiales
ERM_001-00188_S188_L001	wFem	362	81	24	14	4	0	582112	467251	360258	296560	125998	0	362	40508	582112	34.05	10216	1473	14	56	0.17	o__Rickettsiales	UID3811	39.6	0.85	Low Quality	Neural Network (Specific Model)	0.859	200.502	582112	834	41.27	0.05	-	-	-	-	-			-	542	18	15	d__Bacteria	p__Proteobacteria	c__Alphaproteobacteria	o__Rickettsiales
ERM_001-00189_S189_L001	wCI	38	4	2	2	2	0	84877	76328	71216	71216	71216	0	38	44943	84877	34.49	44943	26273	1	2	0	root	UID1	0	0	-	Neural Network (Specific Model)	0.854	224.296	84877	108	4.11	0.01	-	-	-	-	-			-	75	0	0	-	-	-	-
ERM_001-00190_S190_L001	wFem	418	121	41	16	3	0	782104	649982	481748	299469	93056	0	418	40226	782104	33.98	7446	1993	27	76	0.13	o__Rickettsiales	UID3811	60.82	0.6	Medium Quality	Neural Network (Specific Model)	0.851	217.226	782104	1025	54.9	0.11	1506	gi|1269807825|ref|NR_074513.2|	Ehrlichia ruminantium	1507	87.915	101	2755	-	700	19	17	d__Bacteria	p__Proteobacteria	c__Alphaproteobacteria	o__Rickettsiales
ERM_001-00191_S191_L001	wFem	416	128	38	18	2	1	799452	671296	464185	324562	82453	55724	416	55724	799452	33.99	6744	2112	28	81	0.25	o__Rickettsiales	UID3811	64.25	1.21	Medium Quality	Neural Network (Specific Model)	0.859	220.154	799452	1044	55.63	0.35	1256	gi|1269807825|ref|NR_074513.2|	Ehrlichia ruminantium	1507	87.58			-	722	19	18	d__Bacteria	p__Proteobacteria	c__Alphaproteobacteria	o__Rickettsiales
ERM_001-00192_S192_L001	wFem	270	49	13	4	0	0	303655	218304	131012	69156	0	0	270	24459	303655	34.49	4185	816	18	60	0	k__Bacteria	UID203	25.76	0.35	Low Quality	Neural Network (Specific Model)	0.864	177.236	303655	496	21	0.01	-	-	-	-	-			-	282	3	3	d__Bacteria	p__Proteobacteria	c__Alphaproteobacteria	o__Rickettsiales
ERM_001-00193_S193_L001	wFem	139	43	19	11	1	0	326151	285741	238775	180296	27691	0	139	27691	326151	34.16	10989	4861	10	21	0.31	k__Bacteria	UID203	34.93	0.16	Low Quality	Neural Network (Specific Model)	0.869	221.967	326151	427	23.98	0	-	-	-	-	-			-	323	9	9	d__Bacteria	p__Proteobacteria	c__Alphaproteobacteria	o__Rickettsiales
ERM_001-00194_S194_L001	wFem	367	145	37	20	7	0	847723	752992	534852	412586	224540	0	367	48465	847723	34.04	9639	2907	22	66	0	o__Rickettsiales	UID3811	66.67	1.1	Medium Quality	Neural Network (Specific Model)	0.872	233.432	847723	1059	63.96	1.05	-	-	-	-	-			-	778	29	27	d__Bacteria	p__Proteobacteria	c__Alphaproteobacteria	o__Rickettsiales
ERM_001-00195_S195_L001	wFem	447	101	32	13	3	0	677017	530272	378811	244953	86457	0	447	32230	677017	34.19	6336	1277	25	82	0.15	o__Rickettsiales	UID3811	49	1	Low Quality	Gradient Boost (General Model)	0.866	209.18	677017	938	48	0.98	425	gi|1270533066|ref|NR_074500.2|	Ehrlichia chaffeensis	1508	88.471	101		-	582	15	15	d__Bacteria	p__Proteobacteria	c__Alphaproteobacteria	o__Rickettsiales
ERM_001-00196_S196_L001	wFem	472	107	28	14	5	1	754496	603412	431808	324425	171532	53671	472	53671	754496	34.21	8884	1491	20	76	0.13	o__Rickettsiales	UID3811	53.4	2.29	Medium Quality	Neural Network (Specific Model)	0.857	203.537	754496	1063	55.66	0.63	1506	gi|1269807825|ref|NR_074513.2|	Ehrlichia ruminantium	1507	87.915	101	2171	-	664	25	23	d__Bacteria	p__Proteobacteria	c__Alphaproteobacteria	o__Rickettsiales
ERM_001-00197_S197_L001	wFem	312	88	31	16	3	0	600227	503296	369890	262949	82851	0	312	28150	600227	33.93	8130	2331	21	54	0	o__Rickettsiales	UID3811	43.59	1.5	Low Quality	Neural Network (Specific Model)	0.865	226.795	600227	766	45.94	0.08	-	-	-	-	-			-	539	11	11	d__Bacteria	p__Proteobacteria	c__Alphaproteobacteria	o__Rickettsiales
ERM_001-00198_S198_L001	wFem	264	86	29	16	7	0	657580	581534	451429	359869	216866	0	264	38703	657580	34.22	12295	2949	14	41	0	o__Rickettsiales	UID3811	47.72	1.21	Low Quality	Neural Network (Specific Model)	0.869	238.805	657580	800	42.47	0.04	-	-	-	-	-			-	588	22	21	d__Bacteria	p__Proteobacteria	c__Alphaproteobacteria	o__Rickettsiales
ERM_001-00199_S199_L001	wFem	336	63	16	5	1	0	375766	264691	172372	93390	27831	0	336	27831	375766	34.09	3152	775	21	83	0	o__Rickettsiales	UID3811	27.49	0.65	Low Quality	Neural Network (Specific Model)	0.845	180.611	375766	589	24.02	0.05	-	-	-	-	-			-	321	4	4	d__Bacteria	p__Proteobacteria	c__Alphaproteobacteria	o__Rickettsiales
ERM_001-00200_S200_L001	wFem	216	76	21	14	2	0	454135	403102	270336	221472	52623	0	216	27232	454135	34.37	9705	2938	15	40	0	o__Rickettsiales	UID3811	34.53	0.23	Low Quality	Neural Network (Specific Model)	0.858	231.554	454135	563	38.76	0.04	-	-	-	-	-			-	419	12	12	d__Bacteria	p__Proteobacteria	c__Alphaproteobacteria	o__Rickettsiales
ERM_001-00201_S201_L001	wCI	1891	364	51	19	0	0	1742523	1099262	481426	252620	0	0	1891	21524	1742523	34.01	1756	619	193	626	0	o__Rickettsiales	UID3811	95.16	33.06	-	Gradient Boost (General Model)	0.856	167.307	1742523	2982	91.78	7.85	1506	gi|1269807825|ref|NR_074513.2|	Ehrlichia ruminantium	1507	87.915	101	2755	-	1376	33	30	d__Bacteria	p__Proteobacteria	c__Alphaproteobacteria	o__Rickettsiales
ERM_001-00202_S202_L001	NA	54	3	2	1	1	0	61284	47886	45638	38686	38686	0	54	38686	61284	38.72	38686	2248	1	3	0	k__Bacteria	UID203	3.51	0	Low Quality	Neural Network (Specific Model)	0.864	170.356	61284	104	3.07	0	-	-	-	-	-			-	57	3	3	Unclassified Bacteria	N/A	N/A	N/A
ERM_001-00203_S203_L001	wFem	288	81	23	9	1	0	461097	377491	246648	148820	30979	0	288	30979	461097	34.34	5901	1560	20	56	0	k__Bacteria	UID203	31.74	1.75	Low Quality	Neural Network (Specific Model)	0.848	207.975	461097	629	24.79	0	894;617	gi|1270533066|ref|NR_074500.2|;gi|1269807825|ref|NR_074513.2|	Ehrlichia chaffeensis;Ehrlichia ruminantium	1508;1507	88.591;87.844			-	398	9	9	d__Bacteria	p__Proteobacteria	c__Alphaproteobacteria	o__Rickettsiales
ERM_001-00204_S204_L001	wCI	623	129	22	8	1	0	638425	430936	234713	137355	38421	0	623	38421	638425	34.2	1996	673	50	187	0.31	k__Bacteria	UID203	38.04	0.16	Low Quality	Neural Network (Specific Model)	0.859	176.01	638425	1043	37.32	0.11	-	-	-	-	-	71		-	518	14	14	d__Bacteria	p__Proteobacteria	c__Alphaproteobacteria	o__Rickettsiales
ERM_001-00205_S205_L001	wFem	262	108	45	29	7	2	925115	863012	715606	608200	282066	104045	262	52058	925115	34.15	15295	6003	17	41	0	o__Rickettsiales	UID3811	75.86	1.5	Medium Quality	Neural Network (Specific Model)	0.854	252.58	925115	1046	71.84	0.17	1506	gi|1269807825|ref|NR_074513.2|	Ehrlichia ruminantium	1507	87.915	101	2755	-	862	28	26	d__Bacteria	p__Proteobacteria	c__Alphaproteobacteria	o__Rickettsiales
ERM_001-00206_S206_L001	wFem	383	152	61	35	11	1	1214716	1107922	910699	726845	381654	52058	383	52058	1214716	33.96	12767	4991	25	62	0.08	o__Rickettsiales	UID3811	95.58	2.03	High Quality	Neural Network (Specific Model)	0.86	252.897	1214716	1381	89.73	0.09	1506	gi|1269807825|ref|NR_074513.2|	Ehrlichia ruminantium	1507	87.915	101	2755	-	1105	34	32	d__Bacteria	p__Proteobacteria	c__Alphaproteobacteria	o__Rickettsiales
ERM_001-00207_S207_L001	wFem	276	76	19	12	2	0	493344	407717	264544	211214	63553	0	276	33707	493344	33.85	8070	1991	17	51	0.2	o__Rickettsiales	UID3811	30.82	1.72	Low Quality	Neural Network (Specific Model)	0.863	216.237	493344	659	31.42	0.03	-	-	-	-	-	101		-	439	14	13	d__Bacteria	p__Proteobacteria	c__Alphaproteobacteria	o__Rickettsiales
ERM_001-00208_S208_L001	wFem	636	148	36	17	3	0	900825	716617	462338	331842	103144	0	636	39403	900825	35.22	5268	1464	34	115	0	o__Rickettsiales	UID3811	64.42	2.99	Medium Quality	Neural Network (Specific Model)	0.862	198.776	900825	1306	61.45	2.85	1506	gi|1269807825|ref|NR_074513.2|	Ehrlichia ruminantium	1507	87.915		1170	-	778	22	21	d__Bacteria	p__Proteobacteria	c__Alphaproteobacteria	o__Rickettsiales
ERM_001-00209_S209_L001	wFem	439	134	42	21	2	1	841858	712783	517061	369512	77172	52058	439	52058	841858	34.07	8608	2143	27	78	0.12	o__Rickettsiales	UID3811	61.11	2.08	Medium Quality	Neural Network (Specific Model)	0.866	221.252	841858	1103	59.96	0.25	-	-	-	-	-			-	767	20	19	d__Bacteria	p__Proteobacteria	c__Alphaproteobacteria	o__Rickettsiales
ERM_001-00210_S210_L001	wCI	48	5	2	2	1	1	91341	79928	72541	72541	60535	60535	48	60535	91341	36.22	60535	12006	1	2	1.09	k__Bacteria	UID203	3.83	0	Low Quality	Neural Network (Specific Model)	0.866	229.957	91341	115	4.46	0	1507	gi|1269807825|ref|NR_074513.2|	Ehrlichia ruminantium	1507	87.989			-	71	2	2	Unclassified Bacteria	N/A	N/A	N/A
ERM_001-00211_S211_L001	wFem	586	168	55	22	2	0	1043279	871000	631754	387315	74225	0	586	37363	1043279	34	7283	1894	38	105	0.19	o__Rickettsiales	UID3811	78.68	1.87	Medium Quality	Neural Network (Specific Model)	0.857	217.427	1043279	1376	71.64	0.87	611	gi|1270533066|ref|NR_074500.2|	Ehrlichia chaffeensis	1508	89.198	101	2755	-	910	28	26	d__Bacteria	p__Proteobacteria	c__Alphaproteobacteria	o__Rickettsiales
ERM_001-00212_S212_L001	NA	39	7	4	3	1	0	82019	73057	65633	59533	28100	0	39	28100	82019	35.14	19803	6100	2	4	0	root	UID1	0	0	-	Neural Network (Specific Model)	0.84	213.102	82019	108	2.95	0	-	-	-	-	-			-	74	4	4	-	-	-	-
ERM_001-00213_S213_L001	wFem	577	132	36	16	2	0	782822	595993	400437	267525	60043	0	577	30068	782822	34.3	5070	1111	35	124	0.13	o__Rickettsiales	UID3811	49.07	1.25	Low Quality	Neural Network (Specific Model)	0.863	199.264	782822	1134	59.46	1.51	-	-	-	-	-			-	675	19	17	d__Bacteria	p__Proteobacteria	c__Alphaproteobacteria	o__Rickettsiales
ERM_001-00214_S214_L001	wFem	454	141	60	35	7	1	1188628	1071375	884880	710966	236637	51640	454	51640	1188628	34.48	13543	4577	26	62	0.08	o__Rickettsiales	UID3811	89.67	1.07	Medium Quality	Neural Network (Specific Model)	0.859	243.394	1188628	1403	87.64	0.16	1506	gi|1269807825|ref|NR_074513.2|	Ehrlichia ruminantium	1507	87.915			-	1054	29	28	d__Bacteria	p__Proteobacteria	c__Alphaproteobacteria	o__Rickettsiales
ERM_001-00215_S215_L001	wCI	198	72	28	13	1	0	474534	423030	317657	221292	25454	0	198	25454	474534	34.14	7505	3518	15	37	0	o__Rickettsiales	UID3811	37.18	1	Low Quality	Neural Network (Specific Model)	0.867	228.679	474534	601	38.58	0.69	1507	gi|1269807825|ref|NR_074513.2|	Ehrlichia ruminantium	1507	87.989			-	439	12	11	d__Bacteria	p__Proteobacteria	c__Alphaproteobacteria	o__Rickettsiales
ERM_001-00216_S216_L001	wFem	357	155	63	35	8	1	1202483	1114659	918383	729165	302298	59958	357	59958	1202483	33.98	13543	5255	25	60	0.08	o__Rickettsiales	UID3811	91.63	1.92	Medium Quality	Neural Network (Specific Model)	0.865	260.023	1202483	1337	89.71	0.04	1506	gi|1269807825|ref|NR_074513.2|	Ehrlichia ruminantium	1507	87.915		2713	-	1087	29	28	d__Bacteria	p__Proteobacteria	c__Alphaproteobacteria	o__Rickettsiales
ERM_001-00217_S217_L001	wFem	1398	325	47	10	1	0	1441256	969864	421937	164157	33909	0	1398	33909	1441256	33.95	1991	731	145	456	0.07	o__Rickettsiales	UID3811	90.56	13.33	-	Gradient Boost (General Model)	0.855	174.881	1441256	2358	87.41	6.59	1507	gi|1269807825|ref|NR_074513.2|	Ehrlichia ruminantium	1507	88.056	101	2755	-	1226	29	28	d__Bacteria	p__Proteobacteria	c__Alphaproteobacteria	o__Rickettsiales
ERM_001-00218_S218_L001	wFem	324	82	25	12	0	0	481684	378449	258906	173768	0	0	324	21180	481684	34.06	5701	1243	22	67	0.21	k__Bacteria	UID203	38.6	0	Low Quality	Neural Network (Specific Model)	0.854	200.848	481684	686	30.75	0.03	1154	gi|645321551|ref|NR_118489.1|	Anaplasma odocoilei	1379	88.562			-	436	9	7	d__Bacteria	p__Proteobacteria	c__Alphaproteobacteria	o__Rickettsiales
ERM_001-00219_S219_L001	wFem	333	122	41	24	8	2	992564	904822	715087	599759	328818	119623	333	67565	992564	34.01	16285	4131	17	48	0	o__Rickettsiales	UID3811	77.35	2.78	Medium Quality	Neural Network (Specific Model)	0.858	252.236	992564	1129	83.5	0.31	1506	gi|1269807825|ref|NR_074513.2|	Ehrlichia ruminantium	1507	87.915	101	2755	-	890	23	22	d__Bacteria	p__Proteobacteria	c__Alphaproteobacteria	o__Rickettsiales
ERM_001-00220_S220_L001	wFem	363	156	55	31	9	2	1223614	1130066	908332	740470	378989	114255	363	62197	1223614	33.93	14748	4848	22	57	0	o__Rickettsiales	UID3811	92.95	1.5	High Quality	Neural Network (Specific Model)	0.862	255.425	1223614	1381	93.29	0.43	1506	gi|1269807825|ref|NR_074513.2|	Ehrlichia ruminantium	1507	87.915	101	2755	-	1125	31	30	d__Bacteria	p__Proteobacteria	c__Alphaproteobacteria	o__Rickettsiales
ERM_001-00221_S221_L001	NA	28	3	2	1	1	1	69500	62770	61210	54885	54885	54885	28	54885	69500	35.45	54885	54885	1	1	0	k__Bacteria	UID203	7.02	0	Low Quality	Neural Network (Specific Model)	0.833	227.765	69500	85	7.28	0	-	-	-	-	-			-	61	2	2	Unclassified Bacteria	N/A	N/A	N/A
ERM_001-00222_S222_L001	wFem	323	111	48	25	6	0	877800	782204	638038	464764	197511	0	323	38131	877800	33.92	11444	4223	23	53	0.11	o__Rickettsiales	UID3811	71.47	1.42	Medium Quality	Neural Network (Specific Model)	0.866	242.385	877800	1048	72.33	0.12	1506	gi|1269807825|ref|NR_074513.2|	Ehrlichia ruminantium	1507	87.915			-	797	25	24	d__Bacteria	p__Proteobacteria	c__Alphaproteobacteria	o__Rickettsiales
ERM_001-00223_S223_L001	wFem	245	66	21	13	1	0	451186	377111	281510	217353	28227	0	245	28227	451186	34.22	9986	1860	14	41	0	o__Rickettsiales	UID3811	34.72	0.43	Low Quality	Neural Network (Specific Model)	0.863	221.663	451186	588	26.71	0.05	-	-	-	-	-			-	408	10	10	d__Bacteria	p__Proteobacteria	c__Alphaproteobacteria	o__Rickettsiales
ERM_001-00224_S224_L001	wFem	608	172	57	25	5	1	1145532	961213	721002	495551	203446	57693	608	57693	1145532	33.93	8051	2076	34	102	0	o__Rickettsiales	UID3811	83.25	5.88	Medium Quality	Neural Network (Specific Model)	0.861	224.347	1145532	1470	78.89	1.29	1506	gi|1269807825|ref|NR_074513.2|	Ehrlichia ruminantium	1507	87.915			-	993	24	22	d__Bacteria	p__Proteobacteria	c__Alphaproteobacteria	o__Rickettsiales
ERM_001-00225_S225_L001	wFem	490	145	33	12	3	0	749965	599874	370445	226520	88647	0	490	37363	749965	33.85	4877	1329	34	113	0	o__Rickettsiales	UID3811	49.98	1.21	Low Quality	Neural Network (Specific Model)	0.852	203.905	749965	1049	48.54	0.93	-	-	-	-	-			-	669	11	11	d__Bacteria	p__Proteobacteria	c__Alphaproteobacteria	o__Rickettsiales
ERM_001-00226_S226_L001	NA	32	2	1	1	1	1	88754	80458	77689	77689	77689	77689	32	77689	88754	35.26	77689	77689	1	1	0	root	UID1	4.17	0	Low Quality	Neural Network (Specific Model)	0.841	230.731	88754	108	5.67	0	-	-	-	-	-			-	78	5	4	Unclassified Bacteria	N/A	N/A	N/A
ERM_001-00227_S227_L001	wFem	197	55	25	10	2	0	403423	347445	284212	183147	77999	0	197	41966	403423	33.9	9215	3546	12	30	0.25	k__Bacteria	UID203	32.46	1.75	Low Quality	Neural Network (Specific Model)	0.86	221.359	403423	524	26.79	0	-	-	-	-	-			-	371	10	9	d__Bacteria	p__Proteobacteria	c__Alphaproteobacteria	o__Rickettsiales
ERM_001-00228_S228_L001	wFem	387	96	25	10	2	0	574676	449075	290101	179444	59300	0	387	31277	574676	34.05	5227	1260	25	80	0.17	o__Rickettsiales	UID3811	38.51	1.37	Low Quality	Neural Network (Specific Model)	0.859	211.205	574676	782	33.9	0.23	-	-	-	-	-	101		-	496	11	11	d__Bacteria	p__Proteobacteria	c__Alphaproteobacteria	o__Rickettsiales
ERM_001-00229_S229_L001	wFem	291	135	57	39	13	3	1257440	1192560	1017878	887916	485868	183192	291	78011	1257440	33.97	16932	8722	20	46	0	o__Rickettsiales	UID3811	95.94	1.64	High Quality	Neural Network (Specific Model)	0.864	270.231	1257440	1344	99.35	0.31	1506	gi|1269807825|ref|NR_074513.2|	Ehrlichia ruminantium	1507	87.915	101	2755	-	1138	33	31	d__Bacteria	p__Proteobacteria	c__Alphaproteobacteria	o__Rickettsiales
ERM_001-00230_S230_L001	wFem	1072	270	56	25	4	0	1427210	1070473	640793	423867	121442	0	1072	35422	1427210	33.89	3630	1003	74	270	0.07	o__Rickettsiales	UID3811	94.07	12.02	-	Neural Network (Specific Model)	0.856	195.044	1427210	2094	88.89	6.94	1506	gi|1269807825|ref|NR_074513.2|	Ehrlichia ruminantium	1507	87.849	101	2755	-	1258	34	30	d__Bacteria	p__Proteobacteria	c__Alphaproteobacteria	o__Rickettsiales
ERM_001-00231_S231_L001	wCI	1214	280	45	14	1	0	1303513	905042	427927	216867	27140	0	1214	27140	1303513	33.93	2481	791	109	363	0	o__Rickettsiales	UID3811	83.44	14.74	-	Gradient Boost (General Model)	0.853	180.341	1303513	2062	81.58	1.53	-	-	-	-	-	77	2755	-	1102	28	28	d__Bacteria	p__Proteobacteria	c__Alphaproteobacteria	o__Rickettsiales
ERM_001-00232_S232_L001	wFem	528	153	45	20	1	0	886138	724664	501849	314524	26888	0	528	26888	886138	33.79	6788	1661	36	106	0.23	k__Bacteria	UID203	53.22	0.88	Medium Quality	Neural Network (Specific Model)	0.858	210.909	886138	1206	58.5	0.91	1506	gi|1269807825|ref|NR_074513.2|	Ehrlichia ruminantium	1507	87.915	101	2755	-	798	23	21	d__Bacteria	p__Proteobacteria	c__Alphaproteobacteria	o__Rickettsiales
ERM_001-00233_S233_L001	wFem	400	159	55	35	5	1	1115017	1004345	775779	635928	178141	52058	400	52058	1115017	34.01	12292	3743	29	70	0	o__Rickettsiales	UID3811	86.04	1.54	Medium Quality	Neural Network (Specific Model)	0.857	247.281	1115017	1293	80.01	1.47	1506	gi|1269807825|ref|NR_074513.2|	Ehrlichia ruminantium	1507	87.849	101	2755	-	1010	30	28	d__Bacteria	p__Proteobacteria	c__Alphaproteobacteria	o__Rickettsiales
ERM_001-00234_S234_L001	NA	52	7	4	2	1	1	116685	104090	91253	75193	50365	50365	52	50365	116685	34.53	24828	6624	2	4	0	o__Rickettsiales	UID3811	8.97	0	Low Quality	Gradient Boost (General Model)	0.849	191.705	116685	173	35.81	0.26	-	-	-	-	-	101	2755	-	127	4	4	d__Bacteria	p__Proteobacteria	c__Alphaproteobacteria	o__Rickettsiales
ERM_001-00235_S235_L001	wCI	376	120	37	13	1	0	686678	571552	392708	221589	37358	0	376	37358	686678	34.04	5877	1788	29	77	0	o__Rickettsiales	UID3811	52.03	1.61	Medium Quality	Neural Network (Specific Model)	0.867	214.707	686678	928	47.74	0.22	-	-	-	-	-			-	634	19	18	d__Bacteria	p__Proteobacteria	c__Alphaproteobacteria	o__Rickettsiales
ERM_001-00236_S236_L001	NA	57	13	8	6	3	1	206606	191980	182752	168760	111368	56258	57	56258	206606	34.63	25633	17555	3	6	0	k__Bacteria	UID203	21.64	0	Low Quality	Neural Network (Specific Model)	0.876	285.16	206606	212	14.44	0	-	-	-	-	-	111		-	175	4	4	d__Bacteria	p__Proteobacteria	c__Alphaproteobacteria	o__Rickettsiales
ERM_001-00237_S237_L001	wFem	485	114	20	9	0	0	549710	386639	207252	135422	0	0	485	18554	549710	33.91	2452	805	40	143	0.55	o__Rickettsiales	UID3811	41.75	3.99	Low Quality	Neural Network (Specific Model)	0.853	171.902	549710	914	40.84	0.26	-	-	-	-	-	101	1179;1214	-	514	21	19	d__Bacteria	p__Proteobacteria	c__Alphaproteobacteria	o__Rickettsiales
ERM_001-00238_S238_L001	wFem	77	7	4	2	2	1	145681	127557	120362	104392	104392	56585	77	56585	145681	36	47807	9125	2	3	0	o__Rickettsiales	UID3811	11.07	0	Low Quality	Neural Network (Specific Model)	0.842	203.98	145681	201	12.83	0.01	-	-	-	-	-			-	137	1	1	d__Bacteria	p__Proteobacteria	c__Alphaproteobacteria	o__Rickettsiales
ERM_001-00239_S239_L001	wFem	1304	272	42	13	1	0	1308868	880657	412332	200507	31611	0	1304	31611	1308868	33.99	2250	706	115	392	0.15	k__Bacteria	UID203	71.93	19.3	-	Gradient Boost (General Model)	0.858	175.944	1308868	2136	75.87	4.88	1507	gi|1269807825|ref|NR_074513.2|	Ehrlichia ruminantium	1507	87.989	77	1955	-	1093	27	27	d__Bacteria	p__Proteobacteria	c__Alphaproteobacteria	o__Rickettsiales
ERM_001-00240_S240_L001	wFem	486	132	31	10	1	0	667253	512196	308367	157028	36978	0	486	36978	667253	33.96	4131	1112	37	121	0.15	o__Rickettsiales	UID3811	46.24	1.54	Low Quality	Gradient Boost (General Model)	0.858	196.157	667253	977	45.37	0.08	1506	gi|1269807825|ref|NR_074513.2|	Ehrlichia ruminantium	1507	87.915			-	595	16	16	d__Bacteria	p__Proteobacteria	c__Alphaproteobacteria	o__Rickettsiales
ERM_001-00241_S241_L001	wFem	744	186	45	17	4	0	1039209	791997	510992	307049	118566	0	744	33973	1039209	33.89	4391	1065	47	174	0.29	o__Rickettsiales	UID3811	71.79	5.18	Medium Quality	Neural Network (Specific Model)	0.859	200.454	1039209	1490	65.69	1.32	1334	gi|1270533066|ref|NR_074500.2|	Ehrlichia chaffeensis	1508	88.456			-	911	24	24	d__Bacteria	p__Proteobacteria	c__Alphaproteobacteria	o__Rickettsiales
ERM_001-00242_S242_L001	wCI	233	73	22	10	2	0	450248	381033	276172	188996	69179	0	233	41980	450248	34.19	7277	1865	15	42	0.44	o__Rickettsiales	UID3811	38.2	1.54	Low Quality	Neural Network (Specific Model)	0.849	222.711	450248	574	31.57	0.06	-	-	-	-	-	101	2755	-	389	8	8	d__Bacteria	p__Proteobacteria	c__Alphaproteobacteria	o__Rickettsiales
ERM_001-00243_S243_L001	NA	180	53	19	13	0	0	356776	308495	243230	197113	0	0	180	24612	356776	34.3	10453	2669	12	26	0.28	k__Bacteria	UID203	22.81	0	Low Quality	Neural Network (Specific Model)	0.856	220.877	356776	463	21.88	0	-	-	-	-	-			-	320	12	11	d__Bacteria	p__Proteobacteria	c__Alphaproteobacteria	o__Rickettsiales
ERM_001-00244_S244_L001	wFem	309	96	31	14	2	0	610866	521947	377484	258870	65612	0	309	33344	610866	34.22	8235	2668	20	54	0	k__Bacteria	UID203	24.56	0	Low Quality	Neural Network (Specific Model)	0.861	212.484	610866	829	39.37	0.34	-	-	-	-	-			-	574	20	18	d__Bacteria	p__Proteobacteria	c__Alphaproteobacteria	o__Rickettsiales
ERM_001-00245_S245_L001	wFem	419	143	50	32	7	1	1064100	939405	744961	622574	237281	52058	419	52058	1064100	34.05	13317	3113	25	64	0	o__Rickettsiales	UID3811	79.24	2.28	Medium Quality	Neural Network (Specific Model)	0.861	241.747	1064100	1268	80.26	0.7	1506	gi|1269807825|ref|NR_074513.2|	Ehrlichia ruminantium	1507	87.915	101	2755	-	960	30	28	d__Bacteria	p__Proteobacteria	c__Alphaproteobacteria	o__Rickettsiales
ERM_001-00246_S246_L001	wFem	377	90	30	14	2	0	594372	479149	353242	241935	62958	0	377	32035	594372	34.17	7425	1670	21	64	0.17	o__Rickettsiales	UID3811	44.02	1.64	Low Quality	Neural Network (Specific Model)	0.859	203.622	594372	839	44.13	0.54	-	-	-	-	-	101	931;1803	-	537	16	16	d__Bacteria	p__Proteobacteria	c__Alphaproteobacteria	o__Rickettsiales
ERM_001-00247_S247_L001	wCI	40	5	4	4	2	0	105244	94956	93725	93725	62108	0	40	33605	105244	34.78	28503	15418	2	4	0	k__Bacteria	UID203	9.36	0	Low Quality	Neural Network (Specific Model)	0.851	225.398	105244	133	6.09	0	-	-	-	-	-			-	107	5	5	Unclassified Bacteria	N/A	N/A	N/A
ERM_001-00248_S248_L001	wCI	1613	314	49	22	2	0	1586625	1042804	498968	318936	57167	0	1613	30105	1586625	34	2330	663	138	498	0	o__Rickettsiales	UID3811	90.6	20.49	-	Gradient Boost (General Model)	0.857	174.577	1586625	2605	82.53	6.93	795;478	gi|1270533066|ref|NR_074500.2|;gi|343206157|ref|NR_044747.1|	Ehrlichia chaffeensis;Ehrlichia ewingii	1508;1435	88.176;89.331	77	2146	-	1272	30	27	d__Bacteria	p__Proteobacteria	c__Alphaproteobacteria	o__Rickettsiales
ERM_001-00249_S249_L001	wFem	51	2	2	2	0	0	48272	33490	33490	33490	0	0	51	19616	48272	34.07	13874	442	2	7	0	k__Bacteria	UID203	7.37	0	Low Quality	Neural Network (Specific Model)	0.851	178.727	48272	77	4.05	0	-	-	-	-	-			-	30	0	0	Unclassified Bacteria	N/A	N/A	N/A
ERM_001-00250_S250_L001	wFem	329	112	36	16	4	0	736239	645655	468180	325059	139316	0	329	41162	736239	33.98	8898	2951	21	59	0.14	o__Rickettsiales	UID3811	50.49	1.71	Medium Quality	Neural Network (Specific Model)	0.852	225.817	736239	930	50.98	0.13	1506	gi|1269807825|ref|NR_074513.2|	Ehrlichia ruminantium	1507	87.915	101	2755	-	680	21	19	d__Bacteria	p__Proteobacteria	c__Alphaproteobacteria	o__Rickettsiales
ERM_001-00251_S251_L001	wFem	132	29	13	4	0	0	196820	159508	115940	55554	0	0	132	14328	196820	35.05	6431	2089	10	22	0	root	UID1	4.17	0	Low Quality	Neural Network (Specific Model)	0.851	213.426	196820	263	6.68	0	-	-	-	-	-			-	169	3	3	Unclassified Bacteria	N/A	N/A	N/A
ERM_001-00252_S252_L001	wFem	379	96	31	18	2	0	648269	533358	400426	312357	65429	0	379	38939	648269	34.12	7995	1805	20	61	0.15	o__Rickettsiales	UID3811	49.15	0.65	Low Quality	Neural Network (Specific Model)	0.857	212.423	648269	875	50.55	0.06	-	-	-	-	-	101	2107	-	582	17	17	d__Bacteria	p__Proteobacteria	c__Alphaproteobacteria	o__Rickettsiales
ERM_001-00253_S253_L001	NA	51	6	2	1	0	0	51362	37520	27295	21914	0	0	51	21914	51362	37.09	5381	767	2	8	0	root	UID1	0	0	-	Neural Network (Specific Model)	0.87	171.759	51362	87	3.13	0	-	-	-	-	-			-	40	0	0	-	-	-	-
ERM_001-00254_S254_L001	wFem	399	132	50	31	6	0	1021412	908089	733173	593367	202275	0	399	49749	1021412	34.1	12121	4128	24	58	0.1	o__Rickettsiales	UID3811	76.58	1.5	Medium Quality	Gradient Boost (General Model)	0.863	243.798	1021412	1209	72.73	0.64	1506	gi|1269807825|ref|NR_074513.2|	Ehrlichia ruminantium	1507	87.915	101	2388	-	895	25	23	d__Bacteria	p__Proteobacteria	c__Alphaproteobacteria	o__Rickettsiales
ERM_001-00255_S255_L001	wFem	376	78	27	13	6	1	650515	531947	425479	331316	218878	52002	376	52002	650515	34.02	10081	2371	13	47	0	o__Rickettsiales	UID3811	45.38	0.85	Low Quality	Neural Network (Specific Model)	0.857	205.642	650515	907	43.19	0.68	1506	gi|1269807825|ref|NR_074513.2|	Ehrlichia ruminantium	1507	87.915			-	604	19	19	d__Bacteria	p__Proteobacteria	c__Alphaproteobacteria	o__Rickettsiales
ERM_001-00256_S256_L001	wCI	380	92	27	10	2	0	578735	463185	303413	179466	62475	0	380	35175	578735	34.3	5658	1705	25	70	0	o__Rickettsiales	UID3811	43.56	1.42	Low Quality	Neural Network (Specific Model)	0.87	207.7	578735	811	47.14	0.56	-	-	-	-	-			-	499	11	11	d__Bacteria	p__Proteobacteria	c__Alphaproteobacteria	o__Rickettsiales
ERM_001-00257_S257_L001	NA	65	4	2	2	1	1	88834	72063	69669	69669	52142	52142	65	52142	88834	35.61	52142	17527	1	2	0	k__Bacteria	UID203	7.37	0	Low Quality	Neural Network (Specific Model)	0.823	200.131	88834	122	6.17	0.13	-	-	-	-	-			-	66	0	0	Unclassified Bacteria	N/A	N/A	N/A
ERM_001-00258_S258_L001	wFem	336	83	23	11	1	1	510330	410470	288179	200473	55871	55871	336	55871	510330	34.06	6902	1484	18	61	0	k__Bacteria	UID203	33.65	0	Low Quality	Neural Network (Specific Model)	0.862	215.852	510330	682	39.63	0.06	-	-	-	-	-			-	413	9	8	d__Bacteria	p__Proteobacteria	c__Alphaproteobacteria	o__Rickettsiales
ERM_001-00259_S259_L001	wFem	906	218	58	32	9	0	1458985	1177483	845313	666947	320198	0	906	48905	1458985	33.97	7897	1576	40	153	0	o__Rickettsiales	UID3811	97.82	11.65	-	Neural Network (Specific Model)	0.863	213.357	1458985	1973	94.76	3.04	1506	gi|1269807825|ref|NR_074513.2|	Ehrlichia ruminantium	1507	87.915	77	1955	-	1241	34	32	d__Bacteria	p__Proteobacteria	c__Alphaproteobacteria	o__Rickettsiales
ERM_001-00260_S260_L001	wFem	204	35	10	5	3	1	303024	238636	177421	142498	106603	53670	204	53670	303024	34.39	7404	1560	7	27	0	k__Bacteria	UID203	24.56	0	Low Quality	Neural Network (Specific Model)	0.847	198.921	303024	432	22.23	0	-	-	-	-	-			-	260	8	8	d__Bacteria	p__Proteobacteria	c__Alphaproteobacteria	o__Rickettsiales
ERM_001-00261_S261_L001	NA	80	13	3	2	1	0	101119	82179	58377	52935	42482	0	80	42482	101119	36.42	10453	2537	2	8	0	k__Bacteria	UID203	5.26	0	Low Quality	Neural Network (Specific Model)	0.847	182.592	101119	157	4.1	0	-	-	-	-	-			-	90	0	0	Unclassified Bacteria	N/A	N/A	N/A
ERM_001-00262_S262_L001	wFem	220	64	23	13	1	0	468576	406140	319964	244551	49186	0	220	49186	468576	34.18	11122	3376	12	31	0	o__Rickettsiales	UID3811	28.85	0	Low Quality	Neural Network (Specific Model)	0.867	242.091	468576	561	34.45	0.28	-	-	-	-	-			-	393	12	12	d__Bacteria	p__Proteobacteria	c__Alphaproteobacteria	o__Rickettsiales
ERM_001-00263_S263_L001	wFem	407	149	42	23	10	1	1046699	937320	703615	563748	372596	74297	407	74297	1046699	34.05	12282	3120	20	63	0.19	o__Rickettsiales	UID3811	82.78	2.14	Medium Quality	Neural Network (Specific Model)	0.861	236.412	1046699	1275	80.94	1.81	1506	gi|1269807825|ref|NR_074513.2|	Ehrlichia ruminantium	1507	87.915	101	1091	-	954	32	30	d__Bacteria	p__Proteobacteria	c__Alphaproteobacteria	o__Rickettsiales
ERM_001-00264_S264_L001	wFem	290	88	22	4	1	0	448989	362658	208709	73342	37530	0	290	37530	448989	34.15	4499	1566	26	67	0	o__Rickettsiales	UID3811	33.85	0.8	Low Quality	Neural Network (Specific Model)	0.861	202.369	448989	639	31.75	1.35	1506	gi|1269807825|ref|NR_074513.2|	Ehrlichia ruminantium	1507	87.915			-	418	12	11	d__Bacteria	p__Proteobacteria	c__Alphaproteobacteria	o__Rickettsiales
ERM_001-00265_S265_L001	NA	39	4	2	2	1	0	67701	58663	53576	53576	29803	0	39	29803	67701	35.54	23773	23773	2	2	0	root	UID1	0	0	-	Neural Network (Specific Model)	0.842	200.916	67701	95	5.47	0	-	-	-	-	-			-	60	2	2	-	-	-	-
ERM_001-00266_S266_L001	wFem	301	69	18	10	3	0	477218	382918	277866	224699	105475	0	301	43844	477218	34.22	8886	1562	12	49	0	o__Rickettsiales	UID3811	39.49	2.18	Low Quality	Neural Network (Specific Model)	0.865	202.246	477218	683	34.94	0.02	-	-	-	-	-			-	417	13	12	d__Bacteria	p__Proteobacteria	c__Alphaproteobacteria	o__Rickettsiales
ERM_001-00267_S267_L001	wFem	433	133	46	21	4	0	911668	777541	575904	403382	132998	0	433	36978	911668	34.01	7578	2713	27	76	0.22	o__Rickettsiales	UID3811	65.74	1.92	Medium Quality	Neural Network (Specific Model)	0.862	230.535	911668	1140	67.42	2.29	-	-	-	-	-			-	794	18	18	d__Bacteria	p__Proteobacteria	c__Alphaproteobacteria	o__Rickettsiales
ERM_001-00268_S268_L001	NA	286	93	29	10	4	0	554861	477078	337761	207614	121288	0	286	38796	554861	34.1	6615	2075	19	52	0	k__Bacteria	UID203	27.27	0.16	Low Quality	Neural Network (Specific Model)	0.854	219.576	554861	722	33.06	0.08	-	-	-	-	-	101	1375;1069	-	501	9	9	d__Bacteria	p__Proteobacteria	c__Alphaproteobacteria	o__Rickettsiales
ERM_001-00269_S269_L001	wFem	582	174	46	24	5	0	1068178	896710	640655	479389	173807	0	582	46098	1068178	33.95	8698	1822	30	103	0	o__Rickettsiales	UID3811	79.7	3.93	Medium Quality	Gradient Boost (General Model)	0.862	217.251	1068178	1417	77.04	2.3	1506	gi|1269807825|ref|NR_074513.2|	Ehrlichia ruminantium	1507	87.915	101	2657	-	938	24	22	d__Bacteria	p__Proteobacteria	c__Alphaproteobacteria	o__Rickettsiales
ERM_001-00270_S270_L001	wFem	407	148	54	34	11	1	1200513	1087955	876682	730887	362772	57586	407	57586	1200513	33.94	14328	4745	23	59	0	o__Rickettsiales	UID3811	89.17	1.5	Medium Quality	Neural Network (Specific Model)	0.862	253.291	1200513	1367	92.51	0.4	655;475	gi|1270533066|ref|NR_074500.2|;gi|1270533066|ref|NR_074500.2|	Ehrlichia chaffeensis;Ehrlichia chaffeensis	1508;1508	86.870;89.263	101	2755	-	1072	32	30	d__Bacteria	p__Proteobacteria	c__Alphaproteobacteria	o__Rickettsiales
ERM_001-00271_S271_L001	wFem	416	150	61	39	9	0	1153594	1042576	850135	705229	276355	0	416	44227	1153594	34.03	12550	4392	28	65	0.09	o__Rickettsiales	UID3811	90.31	0.64	High Quality	Neural Network (Specific Model)	0.858	246.08	1153594	1345	87.75	0.51	1091	gi|1269807825|ref|NR_074513.2|	Ehrlichia ruminantium	1507	88.359	101	2755	-	1055	30	29	d__Bacteria	p__Proteobacteria	c__Alphaproteobacteria	o__Rickettsiales
ERM_001-00272_S272_L001	wFem	256	67	20	8	0	0	399705	327809	220869	138766	0	0	256	23419	399705	34.14	5833	1832	17	46	0	k__Bacteria	UID203	34.13	0	Low Quality	Neural Network (Specific Model)	0.861	203.222	399705	567	37.13	0.1	-	-	-	-	-	101	2755	-	353	9	9	d__Bacteria	p__Proteobacteria	c__Alphaproteobacteria	o__Rickettsiales
ERM_001-00273_S273_L001	wFem	420	141	46	24	9	2	1092624	975088	767549	617429	371989	134639	420	70352	1092624	34.01	13414	3690	18	59	0.18	o__Rickettsiales	UID3811	86.08	2.35	Medium Quality	Neural Network (Specific Model)	0.864	238.536	1092624	1323	84.09	0.38	1506	gi|1269807825|ref|NR_074513.2|	Ehrlichia ruminantium	1507	87.915	101	2755	-	1003	26	25	d__Bacteria	p__Proteobacteria	c__Alphaproteobacteria	o__Rickettsiales
ERM_001-00274_S274_L001	wFem	422	129	40	20	1	0	765625	637553	462109	328451	26490	0	422	26490	765625	34.11	7470	1758	27	81	0.13	o__Rickettsiales	UID3811	63.72	2.06	Medium Quality	Gradient Boost (General Model)	0.863	217.812	765625	1015	54.26	0.88	-	-	-	-	-	101	2131	-	693	19	19	d__Bacteria	p__Proteobacteria	c__Alphaproteobacteria	o__Rickettsiales
ERM_001-00275_S275_L001	wFem	281	59	21	3	1	0	344812	267482	174821	51945	26584	0	281	26584	344812	35.97	5167	1205	21	52	0.29	o__Rickettsiales	UID3811	24.43	0.01	Low Quality	Neural Network (Specific Model)	0.836	183.285	344812	527	23.47	0.2	1506	gi|1269807825|ref|NR_074513.2|	Ehrlichia ruminantium	1507	87.915	101		-	302	8	8	d__Bacteria	p__Proteobacteria	c__Alphaproteobacteria	o__Rickettsiales
ERM_001-00276_S276_L001	wFem	363	108	36	14	0	0	636862	538593	374679	217038	0	0	363	23599	636862	33.88	6374	2069	27	67	0.31	o__Rickettsiales	UID3811	43.43	2.49	Low Quality	Neural Network (Specific Model)	0.847	213.502	636862	846	43.63	0.07	1506	gi|1269807825|ref|NR_074513.2|	Ehrlichia ruminantium	1507	87.915			-	582	15	15	d__Bacteria	p__Proteobacteria	c__Alphaproteobacteria	o__Rickettsiales
ERM_001-00277_S277_L001	wFem	458	137	38	23	4	1	940077	801373	570941	463877	193176	80616	458	80616	940077	34.14	9933	2395	24	75	0.21	o__Rickettsiales	UID3811	67.72	2.07	Medium Quality	Neural Network (Specific Model)	0.858	229.548	940077	1175	65.63	2.11	1506	gi|1269807825|ref|NR_074513.2|	Ehrlichia ruminantium	1507	87.915	101		-	822	21	21	d__Bacteria	p__Proteobacteria	c__Alphaproteobacteria	o__Rickettsiales
ERM_001-00278_S278_L001	wFem	36	5	4	4	0	0	75215	66809	65490	65490	0	0	36	21901	75215	34.41	21193	10744	2	4	0	k__Bacteria	UID203	7.02	0	Low Quality	Neural Network (Specific Model)	0.815	181.372	75215	113	8.12	0	-	-	-	-	-			-	80	2	2	Unclassified Bacteria	N/A	N/A	N/A
ERM_001-00279_S279_L001	wFem	238	125	56	38	14	3	1272236	1221584	1068048	941878	564833	187602	238	78011	1272236	33.91	23152	9408	17	40	0	o__Rickettsiales	UID3811	98.93	0.85	High Quality	Neural Network (Specific Model)	0.864	278.393	1272236	1320	99.75	0.18	1506	gi|1269807825|ref|NR_074513.2|	Ehrlichia ruminantium	1507	87.915	101	2755	-	1165	32	31	d__Bacteria	p__Proteobacteria	c__Alphaproteobacteria	o__Rickettsiales
ERM_001-00280_S280_L001	wFem	829	193	36	14	2	0	976100	699890	392586	239203	58467	0	829	32687	976100	34.15	2658	872	63	228	0.1	o__Rickettsiales	UID3811	65.06	7.07	Medium Quality	Neural Network (Specific Model)	0.852	182.436	976100	1526	62.65	2.83	1507	gi|1269807825|ref|NR_074513.2|	Ehrlichia ruminantium	1507	88.122	77	2755	-	839	27	25	d__Bacteria	p__Proteobacteria	c__Alphaproteobacteria	o__Rickettsiales
ERM_001-00281_S281_L001	wFem	280	130	53	38	15	2	1261503	1197989	1018040	915684	535247	130847	280	78011	1261503	33.97	21767	7190	20	42	0	o__Rickettsiales	UID3811	99.36	1.28	High Quality	Neural Network (Specific Model)	0.862	270.259	1261503	1346	99.88	0.26	1506	gi|1269807825|ref|NR_074513.2|	Ehrlichia ruminantium	1507	87.915	101	2755	-	1145	33	31	d__Bacteria	p__Proteobacteria	c__Alphaproteobacteria	o__Rickettsiales
ERM_001-00282_S282_L001	wFem	317	131	50	34	10	1	1170318	1090686	893420	786351	393720	78011	317	78011	1170318	33.95	17606	5723	19	48	0	o__Rickettsiales	UID3811	89.87	1.08	Medium Quality	Neural Network (Specific Model)	0.866	263.986	1170318	1283	86.75	0.19	1506	gi|1269807825|ref|NR_074513.2|	Ehrlichia ruminantium	1507	87.915			-	1057	31	29	d__Bacteria	p__Proteobacteria	c__Alphaproteobacteria	o__Rickettsiales
ERM_001-00283_S283_L001	NA	225	66	18	9	1	0	387666	323645	218142	151202	39279	0	225	39279	387666	33.96	6785	1850	15	43	0.26	k__Bacteria	UID203	19.3	0	Low Quality	Neural Network (Specific Model)	0.847	214.988	387666	511	26.86	0.07	1506	gi|1269807825|ref|NR_074513.2|	Ehrlichia ruminantium	1507	87.915			-	351	6	6	d__Bacteria	p__Proteobacteria	c__Alphaproteobacteria	o__Rickettsiales
ERM_001-00284_S284_L001	wFem	1378	336	56	19	1	0	1582209	1134221	563046	300248	32426	0	1378	32426	1582209	34.02	2824	863	117	393	0	o__Rickettsiales	UID3811	94.02	18.07	-	Neural Network (Specific Model)	0.859	184.166	1582209	2470	93.1	7.38	1506	gi|1269807825|ref|NR_074513.2|	Ehrlichia ruminantium	1507	87.915	101		-	1309	34	30	d__Bacteria	p__Proteobacteria	c__Alphaproteobacteria	o__Rickettsiales
ERM_001-00285_S285_L001	wFem	341	4	0	0	0	0	111997	5537	0	0	0	0	341	1649	111997	34.52	306	264	123	223	0	k__Bacteria	UID203	10.69	0	Low Quality	Neural Network (Specific Model)	0.822	87.6619	111997	352	4.39	0	-	-	-	-	-			-	44	1	1	Unclassified Bacteria	N/A	N/A	N/A
ERM_001-00286_S286_L001	wFem	429	163	54	31	6	2	1188803	1071723	817983	656046	263088	131772	429	77381	1188803	33.95	11992	3810	26	72	0.08	o__Rickettsiales	UID3811	87.43	1.85	Medium Quality	Neural Network (Specific Model)	0.861	245.445	1188803	1395	84.59	0.74	1506	gi|1269807825|ref|NR_074513.2|	Ehrlichia ruminantium	1507	87.915	101	2420	-	1077	30	28	d__Bacteria	p__Proteobacteria	c__Alphaproteobacteria	o__Rickettsiales
ERM_001-00287_S287_L001	wFem	437	125	29	14	2	1	703432	570576	368117	265150	100189	57586	437	57586	703432	34.11	5970	1521	27	90	0.14	o__Rickettsiales	UID3811	57.8	1.08	Medium Quality	Neural Network (Specific Model)	0.857	200.885	703432	1004	55.92	0.37	-	-	-	-	-	101	2755	-	631	21	20	d__Bacteria	p__Proteobacteria	c__Alphaproteobacteria	o__Rickettsiales
ERM_001-00288_S288_L001	NA	40	4	2	2	1	0	82003	72465	66694	66694	41878	0	40	41878	82003	35.06	41878	24816	1	2	0	root	UID1	0	0	-	Neural Network (Specific Model)	0.886	247.684	82003	98	5.12	0.28	-	-	-	-	-			-	61	0	0	-	-	-	-
ERM_001-00289_S289_L001	NA	76	13	5	2	2	0	141711	120725	106293	85370	85370	0	76	43989	141711	35.28	41381	5458	2	5	0	root	UID1	8.33	0	Low Quality	Neural Network (Specific Model)	0.864	211.876	141711	193	9.04	0	-	-	-	-	-			-	127	8	8	Unclassified Bacteria	N/A	N/A	N/A
ERM_001-00290_S290_L001	wCI	264	74	25	12	1	1	494948	420588	322811	225996	56258	56258	264	56258	494948	34.24	8941	2125	15	40	0.2	o__Rickettsiales	UID3811	40.32	0.44	Low Quality	Neural Network (Specific Model)	0.852	217.835	494948	647	34.75	0	-	-	-	-	-	101	2755	-	432	19	18	d__Bacteria	p__Proteobacteria	c__Alphaproteobacteria	o__Rickettsiales
ERM_001-00291_S291_L001	wFem	383	154	59	33	9	1	1203146	1102076	886112	699499	334144	63640	383	63640	1203146	33.95	13414	4605	25	63	0	o__Rickettsiales	UID3811	92.31	3.31	High Quality	Neural Network (Specific Model)	0.862	251.969	1203146	1376	89.38	0.17	1506	gi|1269807825|ref|NR_074513.2|	Ehrlichia ruminantium	1507	87.915	101	2755	-	1093	33	31	d__Bacteria	p__Proteobacteria	c__Alphaproteobacteria	o__Rickettsiales
ERM_001-00292_S292_L001	wFem	430	154	58	29	4	0	1019362	899611	670555	473339	113359	0	430	29846	1019362	33.95	8763	3305	33	82	0.2	o__Rickettsiales	UID3811	79.44	1.37	Medium Quality	Neural Network (Specific Model)	0.862	236.057	1019362	1245	75.49	1	1334	gi|1270533066|ref|NR_074500.2|	Ehrlichia chaffeensis	1508	88.456			-	930	25	25	d__Bacteria	p__Proteobacteria	c__Alphaproteobacteria	o__Rickettsiales
ERM_001-00293_S293_L001	wFem	320	143	62	39	16	2	1304517	1229672	1058593	903966	560510	109605	320	57547	1304517	33.97	17593	6495	21	49	0	o__Rickettsiales	UID3811	99.15	2.18	High Quality	Neural Network (Specific Model)	0.862	269.669	1304517	1394	99.61	0.28	1506	gi|1269807825|ref|NR_074513.2|	Ehrlichia ruminantium	1507	87.915	101	2755	-	1173	34	32	d__Bacteria	p__Proteobacteria	c__Alphaproteobacteria	o__Rickettsiales
ERM_001-00294_S294_L001	NA	74	4	3	2	0	0	61548	42493	41253	35364	0	0	74	17905	61548	38.11	17459	289	2	14	0	k__Bacteria	UID203	3.51	0	Low Quality	Neural Network (Specific Model)	0.822	156.5	61548	108	3.19	0	-	-	-	-	-			-	44	1	1	Unclassified Bacteria	N/A	N/A	N/A
ERM_001-00295_S295_L001	wCI	343	92	29	17	4	0	634837	539814	405156	324542	127701	0	343	39399	634837	34.51	10053	2381	17	49	0.16	o__Rickettsiales	UID3811	45.15	0.06	Low Quality	Neural Network (Specific Model)	0.859	221.224	634837	825	43.11	0.14	1507	gi|1269807825|ref|NR_074513.2|	Ehrlichia ruminantium	1507	87.989	101	2755	-	562	17	16	d__Bacteria	p__Proteobacteria	c__Alphaproteobacteria	o__Rickettsiales
ERM_001-00296_S296_L001	NA	105	22	9	5	1	0	180391	150083	122109	91735	25356	0	105	25356	180391	34.52	12915	2687	5	13	0	o__Rickettsiales	UID3811	13.16	0	Low Quality	Neural Network (Specific Model)	0.844	217.611	180391	234	9.88	0.08	-	-	-	-	-			-	153	7	7	Unclassified Bacteria	N/A	N/A	N/A
ERM_001-00297_S297_L001	wFem	463	133	38	18	6	0	846869	704688	499613	355384	183741	0	463	36319	846869	33.97	8081	1825	26	83	0.12	o__Rickettsiales	UID3811	62.53	6.03	Medium Quality	Gradient Boost (General Model)	0.857	214.576	846869	1131	65.55	0.77	-	-	-	-	-	101	2755	-	764	23	21	d__Bacteria	p__Proteobacteria	c__Alphaproteobacteria	o__Rickettsiales
ERM_001-00298_S298_L001	wFem	428	153	52	25	5	1	1052823	929235	694914	499458	165695	53670	428	53670	1052823	33.97	9409	3243	28	76	0.09	o__Rickettsiales	UID3811	74.28	1.88	Medium Quality	Neural Network (Specific Model)	0.861	240.91	1052823	1259	76.18	0.48	1506	gi|1269807825|ref|NR_074513.2|	Ehrlichia ruminantium	1507	87.915	101	2755	-	944	27	26	d__Bacteria	p__Proteobacteria	c__Alphaproteobacteria	o__Rickettsiales
ERM_001-00299_S299_L001	wFem	79	9	6	5	3	0	185831	163323	156907	147276	121703	0	79	49522	185831	33.49	43583	10399	2	5	0	o__Rickettsiales	UID3811	14.5	0.21	Low Quality	Neural Network (Specific Model)	0.861	210.718	185831	255	16.47	0.08	-	-	-	-	-	101		-	179	5	5	d__Bacteria	p__Proteobacteria	c__Alphaproteobacteria	o__Rickettsiales
ERM_001-00300_S300_L001	NA	193	53	18	5	1	0	315722	263594	187841	93609	34975	0	193	34975	315722	34.39	7039	2050	13	34	0	k__Bacteria	UID203	17.54	0	Low Quality	Neural Network (Specific Model)	0.859	204.738	315722	443	12.94	0.07	-	-	-	-	-			-	282	10	9	d__Bacteria	p__Proteobacteria	c__Alphaproteobacteria	o__Rickettsiales
ERM_001-00301_S301_L001	wCI	156	49	22	13	2	0	412846	373187	309883	248946	54108	0	156	28905	412846	34.34	15154	5229	10	22	0	o__Rickettsiales	UID3811	36.5	0.43	Low Quality	Neural Network (Specific Model)	0.881	261.475	412846	465	39.37	0.37	-	-	-	-	-			-	355	9	9	d__Bacteria	p__Proteobacteria	c__Alphaproteobacteria	o__Rickettsiales
ERM_001-00302_S302_L001	wFem	62	9	4	2	0	0	64124	50323	43652	27335	0	0	62	16523	64124	37.08	9932	1129	3	7	0	root	UID1	0	0	-	Neural Network (Specific Model)	0.85	183.889	64124	99	5.23	0	-	-	-	-	-			-	44	0	0	-	-	-	-
ERM_001-00303_S303_L001	NA	541	182	47	21	4	1	1009206	852062	584576	406786	152223	52058	541	52058	1009206	33.97	6492	1744	34	109	0	o__Rickettsiales	UID3811	73.68	3.03	Medium Quality	Neural Network (Specific Model)	0.859	214.32	1009206	1353	73.93	3.07	795;696	gi|1270533066|ref|NR_074500.2|;gi|1269807825|ref|NR_074513.2|	Ehrlichia chaffeensis;Ehrlichia ruminantium	1508;1507	88.553;87.787	101	1861;891	-	915	24	23	d__Bacteria	p__Proteobacteria	c__Alphaproteobacteria	o__Rickettsiales
ERM_001-00304_S304_L001	wFem	465	98	28	12	1	0	612182	476573	320206	199789	35907	0	465	35907	612182	35.46	5718	1194	26	83	0.33	o__Rickettsiales	UID3811	39.04	0.85	Low Quality	Neural Network (Specific Model)	0.851	198.424	612182	878	40.8	0.07	1506	gi|1269807825|ref|NR_074513.2|	Ehrlichia ruminantium	1507	87.915	101	2755	-	508	14	14	d__Bacteria	p__Proteobacteria	c__Alphaproteobacteria	o__Rickettsiales
ERM_001-00305_S305_L001	wFem	66	13	4	4	1	0	125330	107290	83553	83553	41530	0	66	41530	125330	34.94	13624	3790	3	7	0	o__Rickettsiales	UID3811	5.98	0	Low Quality	Neural Network (Specific Model)	0.844	198.663	125330	178	5.41	0.01	-	-	-	-	-	101		-	128	2	2	d__Bacteria	p__Proteobacteria	c__Alphaproteobacteria	o__Rickettsiales
ERM_001-00306_S306_L001	wFem	354	138	49	28	6	1	1005060	921415	707190	560100	212016	56454	354	56454	1005060	34.22	11622	4054	23	60	0	o__Rickettsiales	UID3811	70.63	2.71	Medium Quality	Neural Network (Specific Model)	0.862	245.935	1005060	1177	77.33	0.05	1506	gi|1269807825|ref|NR_074513.2|	Ehrlichia ruminantium	1507	87.915			-	915	28	26	d__Bacteria	p__Proteobacteria	c__Alphaproteobacteria	o__Rickettsiales
ERM_001-00307_S307_L001	wFem	375	73	18	8	1	0	454719	327564	220779	147883	42347	0	375	42347	454719	34.16	4892	881	20	88	0	k__Bacteria	UID203	27.19	0	Low Quality	Neural Network (Specific Model)	0.845	189.309	454719	680	24.61	0.02	1506	gi|1269807825|ref|NR_074513.2|	Ehrlichia ruminantium	1507	87.915			-	394	9	9	d__Bacteria	p__Proteobacteria	c__Alphaproteobacteria	o__Rickettsiales
ERM_001-00308_S308_L001	wFem	491	136	46	21	0	0	873841	721225	506573	320094	0	0	491	21188	873841	34.03	6818	1945	35	92	0.23	o__Rickettsiales	UID3811	63.02	2.65	Medium Quality	Neural Network (Specific Model)	0.859	215.465	873841	1165	61.99	0.11	1506	gi|1269807825|ref|NR_074513.2|	Ehrlichia ruminantium	1507	87.915			-	775	23	22	d__Bacteria	p__Proteobacteria	c__Alphaproteobacteria	o__Rickettsiales
ERM_001-00309_S309_L001	wFem	756	167	37	20	4	0	965398	716264	456482	341832	115275	0	756	33096	965398	33.95	4305	905	43	176	0.21	o__Rickettsiales	UID3811	70.29	8.42	Medium Quality	Neural Network (Specific Model)	0.862	192.731	965398	1445	62.58	0.63	712	gi|343206172|ref|NR_044762.1|	Anaplasma phagocytophilum	1433	86.938	101	2755	-	826	29	27	d__Bacteria	p__Proteobacteria	c__Alphaproteobacteria	o__Rickettsiales
ERM_001-00310_S310_L001	wFem	314	82	25	11	1	0	486727	394748	268935	171338	28457	0	314	28457	486727	34.07	6118	1509	21	59	0	o__Rickettsiales	UID3811	32.41	1.78	Low Quality	Neural Network (Specific Model)	0.856	203.179	486727	686	30.95	0.05	-	-	-	-	-			-	429	15	15	d__Bacteria	p__Proteobacteria	c__Alphaproteobacteria	o__Rickettsiales
ERM_001-00311_S311_L001	wFem	217	60	25	11	0	0	396070	333660	255388	155340	0	0	217	22812	396070	34.26	8630	2369	16	38	0.25	k__Bacteria	UID203	16.3	0	Low Quality	Neural Network (Specific Model)	0.85	215.835	396070	522	24.98	0	1506	gi|1269807825|ref|NR_074513.2|	Ehrlichia ruminantium	1507	87.915			-	365	11	11	d__Bacteria	p__Proteobacteria	c__Alphaproteobacteria	o__Rickettsiales
ERM_001-00312_S312_L001	wFem	72	17	8	7	1	0	181229	165720	143362	135745	36619	0	72	36619	181229	35.03	17806	7617	4	8	0	k__Bacteria	UID203	7.02	0	Low Quality	Neural Network (Specific Model)	0.854	246.676	181229	210	10.01	0	-	-	-	-	-			-	164	4	4	Unclassified Bacteria	N/A	N/A	N/A
ERM_001-00313_S313_L001	wFem	335	104	29	14	0	0	614857	517078	345441	231356	0	0	335	22384	614857	34.18	6500	1961	23	65	0	o__Rickettsiales	UID3811	50.27	1.6	Medium Quality	Neural Network (Specific Model)	0.859	216.849	614857	815	53.51	0.03	-	-	-	-	-	101	2755	-	550	24	23	d__Bacteria	p__Proteobacteria	c__Alphaproteobacteria	o__Rickettsiales
ERM_001-00314_S314_L001	wFem	528	172	69	31	8	1	1284147	1130449	895481	631604	286698	52058	528	52058	1284147	33.99	9265	3956	33	85	0	o__Rickettsiales	UID3811	94.49	5.56	Medium Quality	Neural Network (Specific Model)	0.859	239.233	1284147	1542	90.39	2.38	872	gi|1270533066|ref|NR_074500.2|	Ehrlichia chaffeensis	1508	88.647	101	2755	-	1152	30	28	d__Bacteria	p__Proteobacteria	c__Alphaproteobacteria	o__Rickettsiales
ERM_001-00315_S315_L001	wFem	452	154	51	29	8	1	1130034	1007288	780832	629692	311069	78011	452	78011	1130034	33.97	11802	3401	24	68	0	o__Rickettsiales	UID3811	87.25	1.92	Medium Quality	Neural Network (Specific Model)	0.858	237.436	1130034	1366	86.67	0.28	1506	gi|1269807825|ref|NR_074513.2|	Ehrlichia ruminantium	1507	87.849	101	2755	-	1025	25	24	d__Bacteria	p__Proteobacteria	c__Alphaproteobacteria	o__Rickettsiales
ERM_001-00316_S316_L001	wFem	373	116	33	16	2	0	662432	557465	369273	252920	62293	0	373	35388	662432	34.15	6624	1990	27	73	0.15	o__Rickettsiales	UID3811	44.02	0.98	Low Quality	Neural Network (Specific Model)	0.855	210.441	662432	900	45.49	0.7	1506	gi|1269807825|ref|NR_074513.2|	Ehrlichia ruminantium	1507	87.915	101	2755	-	605	20	19	d__Bacteria	p__Proteobacteria	c__Alphaproteobacteria	o__Rickettsiales
ERM_001-00317_S317_L001	wFem	613	131	32	6	0	0	666616	463710	262794	77066	0	0	613	15605	666616	34.32	2935	771	52	173	0	o__Rickettsiales	UID3811	40.39	1.69	Low Quality	Neural Network (Specific Model)	0.854	170.012	666616	1121	37.66	0.31	1506	gi|1269807825|ref|NR_074513.2|	Ehrlichia ruminantium	1507	87.915	101	2755	-	609	9	9	d__Bacteria	p__Proteobacteria	c__Alphaproteobacteria	o__Rickettsiales
ERM_001-00318_S318_L001	wFem	426	139	51	33	6	0	1029828	899068	710142	583999	196146	0	426	38347	1029828	33.97	11275	3391	27	67	0.19	o__Rickettsiales	UID3811	81.48	1.14	Medium Quality	Neural Network (Specific Model)	0.864	234.091	1029828	1271	78.64	0.52	937;502	gi|1269807825|ref|NR_074513.2|;gi|1270533066|ref|NR_074500.2|	Ehrlichia ruminantium;Ehrlichia chaffeensis	1507;1508	88.474;89.641	101	1235	-	952	27	26	d__Bacteria	p__Proteobacteria	c__Alphaproteobacteria	o__Rickettsiales
ERM_001-00319_S319_L001	wFem	270	130	60	37	12	3	1245189	1187081	1032957	871317	487728	187655	270	78011	1245189	33.97	17507	7190	19	45	0	o__Rickettsiales	UID3811	96.5	1.28	Medium Quality	Neural Network (Specific Model)	0.865	274.622	1245189	1311	95.48	0.21	1506	gi|1269807825|ref|NR_074513.2|	Ehrlichia ruminantium	1507	87.915			-	1122	31	29	d__Bacteria	p__Proteobacteria	c__Alphaproteobacteria	o__Rickettsiales
ERM_001-00320_S320_L001	wFem	97	28	10	4	1	0	190679	165785	131198	90440	32340	0	97	32340	190679	34.66	8165	2384	5	15	0	k__Bacteria	UID203	24.56	1.75	Low Quality	Neural Network (Specific Model)	0.843	202.97	190679	265	14.11	0.09	-	-	-	-	-			-	188	4	4	d__Bacteria	p__Proteobacteria	c__Alphaproteobacteria	o__Rickettsiales
ERM_001-00321_S321_L001	wFem	300	128	55	38	14	3	1279340	1212693	1046026	927522	552014	189941	300	80297	1279340	34.23	22458	8722	18	42	0.08	o__Rickettsiales	UID3811	98.5	1	High Quality	Neural Network (Specific Model)	0.864	269.456	1279340	1372	99.72	0.22	1506	gi|1269807825|ref|NR_074513.2|	Ehrlichia ruminantium	1507	87.915	101	2755	-	1165	34	32	d__Bacteria	p__Proteobacteria	c__Alphaproteobacteria	o__Rickettsiales
ERM_001-00322_S322_L001	wFem	284	76	25	9	4	0	503103	417614	301318	189742	113596	0	284	30267	503103	34.31	7333	2055	17	49	0	o__Rickettsiales	UID3811	36.75	0.85	Low Quality	Neural Network (Specific Model)	0.867	219.553	503103	665	31.11	0.09	-	-	-	-	-	63;90	2755	-	453	12	12	d__Bacteria	p__Proteobacteria	c__Alphaproteobacteria	o__Rickettsiales
ERM_001-00323_S323_L001	wCI	424	130	34	22	4	1	850774	726447	524446	442961	142944	56258	424	56258	850774	34.21	10999	2351	21	69	0.12	o__Rickettsiales	UID3811	63.63	2.64	Medium Quality	Neural Network (Specific Model)	0.871	230.803	850774	1073	60.88	1.1	-	-	-	-	-	101	2755	-	729	17	17	d__Bacteria	p__Proteobacteria	c__Alphaproteobacteria	o__Rickettsiales
ERM_001-00324_S324_L001	NA	23	3	2	2	1	0	75120	69413	64990	64990	43172	0	23	43172	75120	34.95	43172	21818	1	2	0	root	UID1	0	0	-	Neural Network (Specific Model)	0.894	255.068	75120	88	7.5	0	-	-	-	-	-			-	62	1	1	-	-	-	-
ERM_001-00325_S325_L001	wCI	766	185	58	25	4	0	1150161	896747	650245	414338	127500	0	766	41948	1150161	34.26	6636	1266	45	155	0.09	o__Rickettsiales	UID3811	78.88	8.41	Medium Quality	Neural Network (Specific Model)	0.863	201.585	1150161	1646	75.5	3.41	-	-	-	-	-	101	2755	-	1029	25	23	d__Bacteria	p__Proteobacteria	c__Alphaproteobacteria	o__Rickettsiales
ERM_001-00326_S326_L001	wFem	63	15	7	3	0	0	118333	102831	88225	58446	0	0	63	22918	118333	35.28	9476	2729	4	8	0	k__Bacteria	UID203	10.53	0	Low Quality	Neural Network (Specific Model)	0.858	211.05	118333	161	8.98	0	-	-	-	-	-			-	109	2	2	Unclassified Bacteria	N/A	N/A	N/A
ERM_001-00327_S327_L001	wFem	331	114	36	23	3	0	766651	673677	502270	411415	108360	0	331	46258	766651	33.8	10565	2793	21	56	0	o__Rickettsiales	UID3811	55.09	0.93	Medium Quality	Gradient Boost (General Model)	0.847	228.369	766651	951	59.58	0.26	-	-	-	-	-	101	1046	-	691	21	18	d__Bacteria	p__Proteobacteria	c__Alphaproteobacteria	o__Rickettsiales
ERM_001-00328_S328_L001	wFem	520	130	30	9	1	0	669057	505000	297251	151931	32859	0	520	32859	669057	34.22	3861	1048	39	127	0.3	o__Rickettsiales	UID3811	46.21	2.79	Low Quality	Neural Network (Specific Model)	0.857	190.417	669057	1007	44.25	0.93	-	-	-	-	-			-	592	16	14	d__Bacteria	p__Proteobacteria	c__Alphaproteobacteria	o__Rickettsiales
ERM_001-00329_S329_L001	wFem	302	132	58	38	10	2	1205867	1132707	962493	817625	369478	109751	302	57693	1205867	33.96	15873	6736	22	49	0	o__Rickettsiales	UID3811	91.03	1.28	High Quality	Neural Network (Specific Model)	0.861	267.722	1205867	1297	93.76	0.86	1506	gi|1269807825|ref|NR_074513.2|	Ehrlichia ruminantium	1507	87.915	101	2755	-	1093	33	31	d__Bacteria	p__Proteobacteria	c__Alphaproteobacteria	o__Rickettsiales
ERM_001-00330_S330_L001	wFem	1249	257	47	21	2	0	1371589	957921	522650	340279	54471	0	1249	29421	1371589	34.05	2763	788	93	338	0.15	o__Rickettsiales	UID3811	87.06	12.34	-	Gradient Boost (General Model)	0.858	179.747	1371589	2189	83.87	1.68	1507	gi|1269807825|ref|NR_074513.2|	Ehrlichia ruminantium	1507	87.989	101	2755	-	1159	30	28	d__Bacteria	p__Proteobacteria	c__Alphaproteobacteria	o__Rickettsiales
ERM_001-00331_S331_L001	wFem	511	114	28	11	2	0	671102	513190	321690	208604	64173	0	511	38475	671102	34.26	4566	1083	31	105	0.15	o__Rickettsiales	UID3811	42.7	3.56	Low Quality	Neural Network (Specific Model)	0.856	191.556	671102	1003	41.95	1.01	-	-	-	-	-			-	596	19	18	d__Bacteria	p__Proteobacteria	c__Alphaproteobacteria	o__Rickettsiales
ERM_001-00332_S332_L001	wFem	335	84	30	14	1	1	588738	484997	360572	249743	55298	55298	335	55298	588738	34.01	7284	2106	20	56	0	k__Bacteria	UID203	42.98	1.75	Low Quality	Neural Network (Specific Model)	0.849	205.377	588738	814	44.88	0.04	-	-	-	-	-	101	2755	-	530	13	12	d__Bacteria	p__Proteobacteria	c__Alphaproteobacteria	o__Rickettsiales
ERM_001-00333_S333_L001	NA	56	11	6	4	1	0	120236	106806	96684	79212	45716	0	56	45716	120236	35.38	10150	7574	3	6	0	root	UID1	0	0	-	Neural Network (Specific Model)	0.854	226.467	120236	152	6.22	0	-	-	-	-	-			-	106	1	1	-	-	-	-
ERM_001-00334_S334_L001	wFem	483	168	50	26	7	0	1049649	914770	661112	497617	213370	0	483	37852	1049649	33.94	8688	2619	30	85	0	o__Rickettsiales	UID3811	77.28	2.35	Medium Quality	Neural Network (Specific Model)	0.858	229.131	1049649	1314	76.58	0.86	1506	gi|1269807825|ref|NR_074513.2|	Ehrlichia ruminantium	1507	87.915	101	1577	-	950	27	25	d__Bacteria	p__Proteobacteria	c__Alphaproteobacteria	o__Rickettsiales
ERM_001-00335_S335_L001	wFem	313	140	59	38	13	1	1227167	1155934	983823	843580	461016	73339	313	73339	1227167	34.01	16932	6316	21	48	0.08	o__Rickettsiales	UID3811	94.55	1.94	High Quality	Neural Network (Specific Model)	0.863	266.362	1227167	1330	97.94	1.76	1506	gi|1269807825|ref|NR_074513.2|	Ehrlichia ruminantium	1507	87.915	101	2755	-	1107	31	30	d__Bacteria	p__Proteobacteria	c__Alphaproteobacteria	o__Rickettsiales
ERM_001-00336_S336_L001	wFem	377	134	53	35	6	0	1010951	908133	732159	610347	195417	0	377	41760	1010951	33.98	11319	4010	26	60	0.1	o__Rickettsiales	UID3811	77.85	0.85	Medium Quality	Neural Network (Specific Model)	0.859	243.748	1010951	1192	76.13	0.12	1506	gi|1269807825|ref|NR_074513.2|	Ehrlichia ruminantium	1507	87.915	101	2755	-	908	27	25	d__Bacteria	p__Proteobacteria	c__Alphaproteobacteria	o__Rickettsiales
ERM_001-00337_S337_L001	NA	158	7	3	2	1	0	114774	72025	64477	56788	41445	0	158	41445	114774	35.24	7689	288	3	43	0.87	k__Bacteria	UID203	15.5	0	Low Quality	Neural Network (Specific Model)	0.841	140.996	114774	229	7.29	0	-	-	-	-	-			-	94	4	4	Unclassified Bacteria	N/A	N/A	N/A
ERM_001-00338_S338_L001	wFem	491	159	42	17	7	0	939122	804253	569870	386947	237094	0	491	44529	939122	34.02	7635	1937	27	88	0.11	o__Rickettsiales	UID3811	74.74	1.81	Medium Quality	Neural Network (Specific Model)	0.858	216.365	939122	1245	71.65	0.13	789;705	gi|1270533066|ref|NR_074500.2|;gi|1269807825|ref|NR_074513.2|	Ehrlichia chaffeensis;Ehrlichia ruminantium	1508;1507	88.720;87.801	101	2755	-	851	25	24	d__Bacteria	p__Proteobacteria	c__Alphaproteobacteria	o__Rickettsiales
ERM_001-00339_S339_L001	NA	40	4	3	3	1	0	89959	80963	79345	79345	39300	0	40	39300	89959	34.87	22224	17821	2	3	0	k__Bacteria	UID203	1.75	0	Low Quality	Neural Network (Specific Model)	0.806	209.009	89959	116	5.04	0	1506	gi|1269807825|ref|NR_074513.2|	Ehrlichia ruminantium	1507	87.915			-	73	0	0	Unclassified Bacteria	N/A	N/A	N/A
ERM_001-00340_S340_L001	wFem	467	110	29	11	1	0	645609	494492	329804	210440	25783	0	467	25783	645609	33.93	5070	1060	28	101	0.15	o__Rickettsiales	UID3811	50.86	0.68	Medium Quality	Neural Network (Specific Model)	0.859	198.072	645609	937	45.23	0.37	393	gi|1270533066|ref|NR_074500.2|	Ehrlichia chaffeensis	1508	89.313	101	2755	-	560	15	15	d__Bacteria	p__Proteobacteria	c__Alphaproteobacteria	o__Rickettsiales
ERM_001-00341_S341_L001	wFem	274	62	21	11	1	0	444770	362723	274885	199020	29507	0	274	29507	444770	34.28	8800	1955	14	43	0	k__Bacteria	UID203	34.56	0	Low Quality	Neural Network (Specific Model)	0.843	197.162	444770	637	30.75	0.01	-	-	-	-	-	101	2755	-	407	14	12	d__Bacteria	p__Proteobacteria	c__Alphaproteobacteria	o__Rickettsiales
ERM_001-00342_S342_L001	wCI	283	84	26	13	3	0	526560	442501	322518	228241	104218	0	283	39075	526560	34.29	8765	2012	17	50	0	o__Rickettsiales	UID3811	43.59	0.78	Low Quality	Neural Network (Specific Model)	0.857	226.602	526560	666	39.99	0.01	1507	gi|1269807825|ref|NR_074513.2|	Ehrlichia ruminantium	1507	87.989		2755	-	463	9	9	d__Bacteria	p__Proteobacteria	c__Alphaproteobacteria	o__Rickettsiales
ERM_001-00343_S343_L001	wFem	403	161	58	37	7	0	1214927	1104414	872427	726699	259665	0	403	47105	1214927	33.98	13414	4049	27	67	0.08	o__Rickettsiales	UID3811	92.92	1.99	High Quality	Neural Network (Specific Model)	0.861	251.676	1214927	1390	90.83	0.15	1506	gi|1269807825|ref|NR_074513.2|	Ehrlichia ruminantium	1507	87.915	101	2755	-	1111	30	28	d__Bacteria	p__Proteobacteria	c__Alphaproteobacteria	o__Rickettsiales
ERM_001-00344_S344_L001	wFem	293	69	29	16	4	0	565414	481189	392587	294683	119975	0	293	34689	565414	34.5	10285	3299	15	37	0	o__Rickettsiales	UID3811	42.35	1.5	Low Quality	Neural Network (Specific Model)	0.86	225.466	565414	721	44.12	0.06	-	-	-	-	-			-	518	21	20	d__Bacteria	p__Proteobacteria	c__Alphaproteobacteria	o__Rickettsiales
ERM_001-00345_S345_L001	wFem	425	154	52	32	9	2	1183600	1074555	858808	719088	361967	110252	425	57073	1183600	34.04	14646	3915	23	59	0	o__Rickettsiales	UID3811	90.81	0.97	High Quality	Neural Network (Specific Model)	0.865	245.992	1183600	1391	86.04	0.14	1506	gi|1269807825|ref|NR_074513.2|	Ehrlichia ruminantium	1507	87.915	101	2755	-	1087	30	29	d__Bacteria	p__Proteobacteria	c__Alphaproteobacteria	o__Rickettsiales
ERM_001-00346_S346_L001	wCI	412	147	55	29	9	1	1152520	1032533	822519	642429	320392	52720	412	52720	1152520	34.17	12359	4019	24	65	0	o__Rickettsiales	UID3811	87.14	0.21	Medium Quality	Neural Network (Specific Model)	0.866	247.192	1152520	1349	87.43	0.38	1507	gi|1269807825|ref|NR_074513.2|	Ehrlichia ruminantium	1507	87.989	101	2755	-	1022	31	29	d__Bacteria	p__Proteobacteria	c__Alphaproteobacteria	o__Rickettsiales
ERM_001-00347_S347_L001	wFem	385	90	26	17	4	1	688455	569708	428750	372548	184103	60646	385	60646	688455	34	11170	2130	15	53	0.29	o__Rickettsiales	UID3811	52.29	1.28	Medium Quality	Neural Network (Specific Model)	0.857	211.452	688455	933	49.94	1	1506	gi|1269807825|ref|NR_074513.2|	Ehrlichia ruminantium	1507	87.915	101	2755	-	617	14	14	d__Bacteria	p__Proteobacteria	c__Alphaproteobacteria	o__Rickettsiales
ERM_001-00348_S348_L001	wFem	179	48	25	12	2	1	435456	383111	334501	242711	92944	50605	179	50605	435456	34.25	11732	5293	10	24	0.23	o__Rickettsiales	UID3811	34.72	0.43	Low Quality	Neural Network (Specific Model)	0.87	236.236	435456	537	32.06	0.2	1506	gi|1269807825|ref|NR_074513.2|	Ehrlichia ruminantium	1507	87.915			-	388	12	12	d__Bacteria	p__Proteobacteria	c__Alphaproteobacteria	o__Rickettsiales
ERM_001-00349_S349_L001	wFem	482	135	36	17	7	0	880247	733681	520875	384532	237408	0	482	39650	880247	34.02	8453	1887	24	83	0.11	o__Rickettsiales	UID3811	63.53	3.85	Medium Quality	Neural Network (Specific Model)	0.857	217.024	880247	1163	62.7	0.47	1506	gi|1269807825|ref|NR_074513.2|	Ehrlichia ruminantium	1507	87.915	101	2755	-	782	28	26	d__Bacteria	p__Proteobacteria	c__Alphaproteobacteria	o__Rickettsiales
ERM_001-00350_S350_L001	wFem	326	102	36	19	7	1	806750	713216	577222	449385	249810	51873	326	51873	806750	34.03	12951	3530	16	43	0	o__Rickettsiales	UID3811	57.92	1.1	Medium Quality	Neural Network (Specific Model)	0.857	235.269	806750	983	62.08	0.12	1506	gi|1269807825|ref|NR_074513.2|	Ehrlichia ruminantium	1507	87.915	101	2755	-	732	19	19	d__Bacteria	p__Proteobacteria	c__Alphaproteobacteria	o__Rickettsiales
ERM_001-00351_S351_L001	NA	543	51	2	1	0	0	299645	98971	17320	11878	0	0	543	11878	299645	34.72	682	364	116	268	0	k__Bacteria	UID203	21.05	0.88	Low Quality	Neural Network (Specific Model)	0.862	127.575	299645	678	17.24	0.46	727;404	gi|1270533066|ref|NR_074500.2|;gi|1269807825|ref|NR_074513.2|	Ehrlichia chaffeensis;Ehrlichia ruminantium	1508;1507	88.171;89.109			-	228	7	7	Unclassified Bacteria	N/A	N/A	N/A
ERM_001-00352_S352_L001	wFem	48	2	2	2	1	0	74222	62476	62476	62476	40303	0	48	40303	74222	35.76	40303	22173	1	2	0	k__Bacteria	UID203	8.77	0	Low Quality	Neural Network (Specific Model)	0.821	169.775	74222	120	5.85	0	-	-	-	-	-			-	74	3	3	Unclassified Bacteria	N/A	N/A	N/A
ERM_001-00353_S353_L001	wFem	333	88	26	9	0	0	485064	382630	256485	147263	0	0	333	23738	485064	34.02	5189	1189	24	72	0.21	k__Bacteria	UID203	25.44	0	Low Quality	Neural Network (Specific Model)	0.852	200.858	485064	688	32.54	0.51	-	-	-	-	-			-	417	7	7	d__Bacteria	p__Proteobacteria	c__Alphaproteobacteria	o__Rickettsiales
ERM_001-00354_S354_L001	wFem	70	13	6	5	2	0	171982	153720	140111	131150	75710	0	70	49929	171982	35	21870	13531	3	5	0	o__Rickettsiales	UID3811	15.38	0.43	Low Quality	Neural Network (Specific Model)	0.87	237.133	171982	211	13.82	0.04	-	-	-	-	-			-	162	6	6	d__Bacteria	p__Proteobacteria	c__Alphaproteobacteria	o__Rickettsiales
ERM_001-00355_S355_L001	wCI	297	116	52	29	9	1	1005112	927181	781843	620565	320448	55800	297	55800	1005112	34.09	13822	5778	19	47	0	o__Rickettsiales	UID3811	79.84	0.87	Medium Quality	Neural Network (Specific Model)	0.865	263.059	1005112	1104	79.28	0.27	1507	gi|1269807825|ref|NR_074513.2|	Ehrlichia ruminantium	1507	87.989			-	900	29	27	d__Bacteria	p__Proteobacteria	c__Alphaproteobacteria	o__Rickettsiales
ERM_001-00356_S356_L001	wFem	450	118	29	11	1	0	653201	507759	306452	176458	29798	0	450	29798	653201	34.03	4053	1224	34	102	0.31	o__Rickettsiales	UID3811	46.5	1.21	Low Quality	Neural Network (Specific Model)	0.855	199.035	653201	939	44.36	0.16	1207	gi|1269807825|ref|NR_074513.2|	Ehrlichia ruminantium	1507	88.401	101		-	591	10	10	d__Bacteria	p__Proteobacteria	c__Alphaproteobacteria	o__Rickettsiales
ERM_001-00357_S357_L001	NA	30	6	3	1	1	0	56736	49503	43790	32443	32443	0	30	32443	56736	35.21	32443	5582	1	3	0	k__Bacteria	UID203	5.26	0	Low Quality	Neural Network (Specific Model)	0.868	222.324	56736	74	4.41	0	-	-	-	-	-			-	48	0	0	Unclassified Bacteria	N/A	N/A	N/A
ERM_001-00358_S358_L001	NA	33	7	5	4	1	0	100242	93135	91049	82271	37556	0	33	37556	100242	35.75	17804	11718	2	4	0	root	UID1	0	0	-	Neural Network (Specific Model)	0.863	256.434	100242	113	6.2	0	-	-	-	-	-			-	88	2	2	-	-	-	-
ERM_001-00359_S359_L001	wFem	450	98	24	12	2	1	625062	485007	323750	237162	84475	51247	450	51247	625062	34.06	5751	1273	22	84	0	o__Rickettsiales	UID3811	45	0.64	Low Quality	Neural Network (Specific Model)	0.861	196.436	625062	917	40.92	0.13	-	-	-	-	-			-	560	16	15	d__Bacteria	p__Proteobacteria	c__Alphaproteobacteria	o__Rickettsiales
ERM_001-00360_S360_L001	wCI	475	148	53	28	9	0	1128885	993773	794705	618932	313749	0	475	44299	1128885	34.35	11863	3902	23	65	0.18	o__Rickettsiales	UID3811	87.86	3.21	Medium Quality	Neural Network (Specific Model)	0.866	240.412	1128885	1360	83.77	2.6	1507	gi|1269807825|ref|NR_074513.2|	Ehrlichia ruminantium	1507	87.989	101	2562	-	1002	29	27	d__Bacteria	p__Proteobacteria	c__Alphaproteobacteria	o__Rickettsiales
ERM_001-00361_S361_L001	wFem	355	106	33	22	5	0	777282	673937	518195	436849	165716	0	355	39134	777282	34.13	12450	2625	18	52	0	o__Rickettsiales	UID3811	60.34	1.74	Medium Quality	Neural Network (Specific Model)	0.859	227.82	777282	981	61.02	0.97	-	-	-	-	-	101	2755	-	699	21	21	d__Bacteria	p__Proteobacteria	c__Alphaproteobacteria	o__Rickettsiales
ERM_001-00362_S362_L001	wFem	256	92	33	21	1	0	634380	566019	439840	348131	26219	0	256	26219	634380	34.09	11363	3202	19	42	0.32	o__Rickettsiales	UID3811	49.95	1.42	Low Quality	Neural Network (Specific Model)	0.865	237.591	634380	772	51.89	0.01	1506	gi|1269807825|ref|NR_074513.2|	Ehrlichia ruminantium	1507	87.915			-	573	12	12	d__Bacteria	p__Proteobacteria	c__Alphaproteobacteria	o__Rickettsiales
ERM_001-00363_S363_L001	wFem	740	192	52	15	0	0	992639	757046	457825	205564	0	0	740	19619	992639	34.12	4075	1130	61	181	0.2	o__Rickettsiales	UID3811	69.03	7.61	Medium Quality	Gradient Boost (General Model)	0.855	194.833	992639	1458	64.22	4.26	776;742	gi|1270533066|ref|NR_074500.2|;gi|1269807825|ref|NR_074513.2|	Ehrlichia chaffeensis;Ehrlichia ruminantium	1508;1507	88.789;87.466			-	878	27	25	d__Bacteria	p__Proteobacteria	c__Alphaproteobacteria	o__Rickettsiales
ERM_001-00364_S364_L001	wCI	359	94	37	20	5	0	709213	605862	484191	366477	139300	0	359	29859	709213	34.39	10995	3228	19	50	0	o__Rickettsiales	UID3811	58.66	1.97	Medium Quality	Neural Network (Specific Model)	0.865	224.648	709213	913	49.9	1.05	-	-	-	-	-	101		-	621	17	17	d__Bacteria	p__Proteobacteria	c__Alphaproteobacteria	o__Rickettsiales
ERM_001-00365_S365_L001	wCI	232	46	15	8	0	0	324169	247206	179287	128999	0	0	232	21506	324169	34.62	6285	1087	13	43	0.31	k__Bacteria	UID203	16.75	2.07	Low Quality	Neural Network (Specific Model)	0.867	199.747	324169	471	16.86	0.05	-	-	-	-	-			-	291	8	8	d__Bacteria	p__Proteobacteria	c__Alphaproteobacteria	o__Rickettsiales
ERM_001-00366_S366_L001	wFem	258	67	24	14	0	0	431912	356940	262515	187182	0	0	258	20961	431912	34.26	8038	1991	18	45	0	o__Rickettsiales	UID3811	29.37	0.43	Low Quality	Neural Network (Specific Model)	0.857	206.13	431912	601	28.79	0.06	-	-	-	-	-			-	397	12	11	d__Bacteria	p__Proteobacteria	c__Alphaproteobacteria	o__Rickettsiales
ERM_001-00367_S367_L001	wFem	370	124	42	22	3	0	792459	695803	494453	364964	84509	0	370	28320	792459	34.1	7625	3255	26	68	0	o__Rickettsiales	UID3811	64.78	1.28	Medium Quality	Neural Network (Specific Model)	0.849	224.447	792459	1002	60.72	0.1	1506	gi|1269807825|ref|NR_074513.2|	Ehrlichia ruminantium	1507	87.915	101	2755	-	717	20	19	d__Bacteria	p__Proteobacteria	c__Alphaproteobacteria	o__Rickettsiales
ERM_001-00368_S368_L001	wFem	395	157	60	38	7	1	1200449	1101340	883876	731607	287895	78011	395	78011	1200449	34	12164	4467	27	64	0	o__Rickettsiales	UID3811	91.74	1.14	High Quality	Neural Network (Specific Model)	0.861	251.503	1200449	1375	89.49	0.09	1506	gi|1269807825|ref|NR_074513.2|	Ehrlichia ruminantium	1507	87.915	101	2755	-	1078	30	29	d__Bacteria	p__Proteobacteria	c__Alphaproteobacteria	o__Rickettsiales
ERM_001-00369_S369_L001	wFem	220	77	29	15	3	0	533117	480406	367248	261518	82791	0	220	28551	533117	34.26	9829	3743	16	37	0	o__Rickettsiales	UID3811	38.03	0.57	Low Quality	Neural Network (Specific Model)	0.861	241.17	533117	636	38.61	0.05	-	-	-	-	-	101	2755	-	474	11	11	d__Bacteria	p__Proteobacteria	c__Alphaproteobacteria	o__Rickettsiales
ERM_001-00370_S370_L001	wFem	458	162	59	36	2	2	1166725	1036624	799438	637888	105606	105606	458	53734	1166725	33.98	11546	3743	32	77	0.09	o__Rickettsiales	UID3811	89.92	2.42	Medium Quality	Neural Network (Specific Model)	0.863	242.64	1166725	1388	84.31	0.19	1506	gi|1269807825|ref|NR_074513.2|	Ehrlichia ruminantium	1507	87.915	101	2755	-	1055	28	27	d__Bacteria	p__Proteobacteria	c__Alphaproteobacteria	o__Rickettsiales
ERM_001-00371_S371_L001	wFem	420	120	35	24	3	0	790700	664637	483404	402808	80635	0	420	28314	790700	33.92	10645	2141	24	69	0.13	o__Rickettsiales	UID3811	61.11	1.42	Medium Quality	Gradient Boost (General Model)	0.861	218.682	790700	1042	71.63	0.07	1506	gi|1269807825|ref|NR_074513.2|	Ehrlichia ruminantium	1507	87.915	101	2755	-	709	19	18	d__Bacteria	p__Proteobacteria	c__Alphaproteobacteria	o__Rickettsiales
ERM_001-00372_S372_L001	wCI	470	155	53	25	6	1	1080482	940761	718845	535507	223736	58116	470	58116	1080482	34.23	9705	3170	26	76	0	o__Rickettsiales	UID3811	81.62	1.85	Medium Quality	Neural Network (Specific Model)	0.865	238.716	1080482	1308	79.09	0.16	1507	gi|1269807825|ref|NR_074513.2|	Ehrlichia ruminantium	1507	87.989	101	2755	-	947	27	25	d__Bacteria	p__Proteobacteria	c__Alphaproteobacteria	o__Rickettsiales
ERM_001-00373_S373_L001	wFem	408	113	26	11	2	0	632065	501368	308125	195820	58723	0	408	30825	632065	34.11	4917	1266	28	89	0.32	o__Rickettsiales	UID3811	47.76	1.96	Low Quality	Neural Network (Specific Model)	0.868	212.659	632065	863	43.4	1.05	-	-	-	-	-			-	549	13	13	d__Bacteria	p__Proteobacteria	c__Alphaproteobacteria	o__Rickettsiales
ERM_001-00374_S374_L001	wFem	371	120	39	24	9	3	1019350	904910	735306	631956	407692	187715	371	80358	1019350	33.92	16932	4023	15	46	0.1	o__Rickettsiales	UID3811	74.09	1.64	Medium Quality	Neural Network (Specific Model)	0.861	245.154	1019350	1197	76.77	0.34	1506	gi|1269807825|ref|NR_074513.2|	Ehrlichia ruminantium	1507	87.915	101	2755	-	910	29	27	d__Bacteria	p__Proteobacteria	c__Alphaproteobacteria	o__Rickettsiales
ERM_001-00375_S375_L001	wFem	462	141	48	19	3	0	892931	747385	537769	336924	82706	0	462	28747	892931	34.18	6714	2150	33	86	0.22	o__Rickettsiales	UID3811	65.96	2.31	Medium Quality	Neural Network (Specific Model)	0.857	224.239	892931	1141	65.01	0.37	1506	gi|1269807825|ref|NR_074513.2|	Ehrlichia ruminantium	1507	87.915	101	2755	-	787	24	23	d__Bacteria	p__Proteobacteria	c__Alphaproteobacteria	o__Rickettsiales
ERM_001-00376_S376_L001	wFem	428	144	39	16	5	0	819169	702123	481500	326434	149898	0	428	35377	819169	34.05	6365	1993	27	83	0	o__Rickettsiales	UID3811	58.8	1.85	Medium Quality	Neural Network (Specific Model)	0.86	216.989	819169	1086	59.61	0.4	-	-	-	-	-	101	2755	-	759	18	17	d__Bacteria	p__Proteobacteria	c__Alphaproteobacteria	o__Rickettsiales
ERM_001-00377_S377_L001	wCI	609	122	32	11	0	0	718537	521228	339809	185134	0	0	609	23554	718537	34.21	4202	876	37	141	0.14	o__Rickettsiales	UID3811	50.07	4.06	Medium Quality	Neural Network (Specific Model)	0.86	183.768	718537	1125	52.7	0.26	1507	gi|1269807825|ref|NR_074513.2|	Ehrlichia ruminantium	1507	87.989	101	1138	-	629	17	17	d__Bacteria	p__Proteobacteria	c__Alphaproteobacteria	o__Rickettsiales
ERM_001-00378_S378_L001	wFem	885	34	1	0	0	0	370922	55419	5275	0	0	0	885	5275	370922	33.98	432	288	251	513	0.81	o__Rickettsiales	UID3811	26.5	1.85	Low Quality	Neural Network (Specific Model)	0.847	103.78	370922	1016	12.99	0.37	1493	gi|1269807825|ref|NR_074513.2|	Ehrlichia ruminantium	1507	87.81	93		-	253	9	8	Unclassified Bacteria	N/A	N/A	N/A
ERM_001-00379_S379_L001	NA	49	12	6	3	1	0	129080	116724	100485	80351	37923	0	49	37923	129080	34.76	20652	5766	3	6	0	o__Rickettsiales	UID3811	13.18	1.28	Low Quality	Neural Network (Specific Model)	0.861	236.822	129080	157	13.91	0	-	-	-	-	-			-	120	7	7	d__Bacteria	p__Proteobacteria	c__Alphaproteobacteria	o__Rickettsiales
ERM_001-00380_S380_L001	wFem	334	112	35	16	0	0	632372	536203	364561	240905	0	0	334	23446	632372	33.9	5922	1942	27	68	0	o__Rickettsiales	UID3811	41.63	1.47	Low Quality	Neural Network (Specific Model)	0.859	215.643	632372	843	45.2	0.05	-	-	-	-	-	101	2755	-	566	12	12	d__Bacteria	p__Proteobacteria	c__Alphaproteobacteria	o__Rickettsiales
ERM_001-00381_S381_L001	NA	53	12	8	5	0	0	118759	105139	100438	73557	0	0	53	23339	118759	35.36	10311	8778	4	7	0	root	UID1	0	0	-	Neural Network (Specific Model)	0.844	226.669	118759	148	6.73	0	-	-	-	-	-			-	111	2	2	-	-	-	-
ERM_001-00382_S382_L001	wFem	482	154	58	32	4	1	1106236	967936	770295	582673	157521	53235	482	53235	1106236	33.89	11018	3354	30	74	0.18	o__Rickettsiales	UID3811	79.31	2.96	Medium Quality	Neural Network (Specific Model)	0.859	231.879	1106236	1370	84.77	1.12	-	-	-	-	-	101	2755	-	1004	28	27	d__Bacteria	p__Proteobacteria	c__Alphaproteobacteria	o__Rickettsiales
ERM_001-00383_S383_L001	wFem	500	96	19	10	1	0	539032	369962	227430	165104	39591	0	500	39591	539032	34.5	2885	740	31	136	0.19	o__Rickettsiales	UID3811	40.81	1.14	Low Quality	Gradient Boost (General Model)	0.86	176.377	539032	879	47.03	0.67	-	-	-	-	-		934;1006	-	468	13	12	d__Bacteria	p__Proteobacteria	c__Alphaproteobacteria	o__Rickettsiales
ERM_001-00384_S384_L001	wFem	63	6	3	3	2	0	108893	92611	84431	84431	70565	0	63	41779	108893	35.2	28786	13866	2	3	0	k__Bacteria	UID203	3.51	0	Low Quality	Neural Network (Specific Model)	0.842	195.446	108893	157	8.28	0.01	1507	gi|1269807825|ref|NR_074513.2|	Ehrlichia ruminantium	1507	87.989			-	109	1	1	Unclassified Bacteria	N/A	N/A	N/A
ERM_002-00001_S385_L001	wFem	350	100	32	20	6	1	755970	653503	506483	421134	223589	50551	350	50551	755970	34.01	11514	2916	17	49	0	o__Rickettsiales	UID3811	54.88	0.16	Medium Quality	Neural Network (Specific Model)	0.856	230.691	755970	938	60.17	0.53	-	-	-	-	-	101	2755	-	650	21	20	d__Bacteria	p__Proteobacteria	c__Alphaproteobacteria	o__Rickettsiales
ERM_002-00002_S386_L001	wCI	532	161	51	24	8	1	1158237	997354	761881	583992	293348	52720	532	52720	1158237	34.12	10800	2741	24	79	0	o__Rickettsiales	UID3811	82.37	3.72	Medium Quality	Neural Network (Specific Model)	0.861	234.523	1158237	1422	77.51	1.17	1507	gi|1269807825|ref|NR_074513.2|	Ehrlichia ruminantium	1507	87.989	101	2755	-	994	31	30	d__Bacteria	p__Proteobacteria	c__Alphaproteobacteria	o__Rickettsiales
ERM_002-00003_S387_L001	wFem	916	198	47	21	2	0	1126522	820701	505488	320303	63358	0	916	37773	1126522	34.09	3774	938	61	223	0	o__Rickettsiales	UID3811	75.87	9.02	Medium Quality	Neural Network (Specific Model)	0.86	192.188	1126522	1686	67.8	3.74	983	gi|1270533066|ref|NR_074500.2|	Ehrlichia chaffeensis	1508	87.487			-	941	24	22	d__Bacteria	p__Proteobacteria	c__Alphaproteobacteria	o__Rickettsiales
ERM_002-00004_S388_L001	NA	65	10	4	3	1	0	116711	100788	83471	75557	34495	0	65	34495	116711	35.03	19148	4519	3	5	0	root	UID1	0	0	-	Neural Network (Specific Model)	0.853	208.181	116711	160	8.51	0	-	-	-	-	-			-	106	7	6	-	-	-	-
ERM_002-00005_S389_L001	wFem	304	76	23	11	3	0	534903	441092	327558	244332	116728	0	304	41878	534903	34.09	8600	1958	14	47	0	o__Rickettsiales	UID3811	32.79	0.4	Low Quality	Neural Network (Specific Model)	0.851	221.118	534903	689	27.74	0.27	1506	gi|1269807825|ref|NR_074513.2|	Ehrlichia ruminantium	1507	87.915	101	2755	-	453	12	12	d__Bacteria	p__Proteobacteria	c__Alphaproteobacteria	o__Rickettsiales
ERM_002-00006_S390_L001	NA	79	14	5	2	1	0	112641	90991	71127	49811	32996	0	79	32996	112641	33.91	7814	1832	3	10	0	k__Bacteria	UID203	14.19	0	Low Quality	Neural Network (Specific Model)	0.833	198.164	112641	159	8.4	0.01	-	-	-	-	-			-	105	3	3	Unclassified Bacteria	N/A	N/A	N/A
ERM_002-00007_S391_L001	wFem	607	151	47	20	2	0	930633	746254	515086	338746	70485	0	607	42947	930633	34.03	5871	1558	38	114	0.21	o__Rickettsiales	UID3811	72.35	4.56	Medium Quality	Neural Network (Specific Model)	0.861	202.864	930633	1321	66.33	2.45	-	-	-	-	-	101	2755	-	814	23	23	d__Bacteria	p__Proteobacteria	c__Alphaproteobacteria	o__Rickettsiales
ERM_002-00008_S392_L001	wFem	634	155	36	18	1	0	830123	626320	392926	258960	27020	0	634	27020	830123	34.02	4467	1047	41	152	0.12	o__Rickettsiales	UID3811	63.93	2.36	Medium Quality	Neural Network (Specific Model)	0.856	188.826	830123	1260	56.25	1.42	-	-	-	-	-	101	2412	-	756	16	16	d__Bacteria	p__Proteobacteria	c__Alphaproteobacteria	o__Rickettsiales
ERM_002-00009_S393_L001	wCI	374	114	35	13	0	0	620338	518606	345013	188081	0	0	374	20148	620338	34.41	5782	1957	29	73	0.16	o__Rickettsiales	UID3811	44.15	1.78	Low Quality	Neural Network (Specific Model)	0.857	211.821	620338	840	36.36	0.86	1507	gi|1269807825|ref|NR_074513.2|	Ehrlichia ruminantium	1507	87.989	101	2755	-	552	19	19	d__Bacteria	p__Proteobacteria	c__Alphaproteobacteria	o__Rickettsiales
ERM_002-00010_S394_L001	NA	52	10	4	1	0	0	68937	55392	39237	13852	0	0	52	13852	68937	35.11	7031	2167	4	8	0	root	UID1	0	0	-	Neural Network (Specific Model)	0.833	220.793	68937	87	4.16	0	-	-	-	-	-			-	46	0	0	-	-	-	-
ERM_002-00011_S395_L001	NA	40	8	5	2	1	0	87153	75638	70862	50483	29955	0	40	29955	87153	35.23	20528	5595	2	5	0	root	UID1	0	0	-	Neural Network (Specific Model)	0.872	246.408	87153	103	4.01	0	-	-	-	-	-			-	73	0	0	-	-	-	-
ERM_002-00012_S396_L001	wCI	281	67	23	11	2	0	458504	370919	274655	183528	53562	0	281	28184	458504	34.55	7917	1601	17	47	0	o__Rickettsiales	UID3811	32.25	1.08	Low Quality	Neural Network (Specific Model)	0.846	206.99	458504	627	26.23	0.05	-	-	-	-	-	101	2755	-	403	11	11	d__Bacteria	p__Proteobacteria	c__Alphaproteobacteria	o__Rickettsiales
ERM_002-00013_S397_L001	wCI	2043	357	47	11	1	0	1756158	1034980	408137	164875	26037	0	2043	26037	1756158	33.98	1473	581	228	730	0.11	o__Rickettsiales	UID3811	94.94	34.93	-	Gradient Boost (General Model)	0.856	163.214	1756158	3083	94.62	12.02	1507	gi|1269807825|ref|NR_074513.2|	Ehrlichia ruminantium	1507	87.79	77	2755	-	1369	33	29	d__Bacteria	p__Proteobacteria	c__Alphaproteobacteria	o__Rickettsiales
ERM_002-00014_S398_L001	wFem	358	150	57	34	8	0	1109239	1019819	817341	651129	284925	0	358	46814	1109239	33.96	11319	4422	25	61	0	o__Rickettsiales	UID3811	80.63	1.5	Medium Quality	Neural Network (Specific Model)	0.861	251.083	1109239	1272	81.5	0.06	-	-	-	-	-	101	2755	-	1024	29	27	d__Bacteria	p__Proteobacteria	c__Alphaproteobacteria	o__Rickettsiales
ERM_002-00015_S399_L001	NA	41	9	3	2	1	0	78870	69523	56842	50185	36659	0	41	36659	78870	35.72	13526	4594	2	4	0	root	UID1	0	0	-	Neural Network (Specific Model)	0.885	201.879	78870	116	7.38	0	-	-	-	-	-			-	82	0	0	-	-	-	-
ERM_002-00016_S400_L001	NA	58	4	3	3	0	0	69929	54521	51248	51248	0	0	58	24061	69929	36.17	14257	3273	2	4	0	root	UID1	0	0	-	Neural Network (Specific Model)	0.87	178.368	69929	114	3	0	-	-	-	-	-			-	59	1	1	-	-	-	-
ERM_002-00017_S401_L001	wFem	381	145	52	31	7	2	1108292	1013824	803581	654342	259897	109644	381	57586	1108292	34.05	14329	4305	23	58	0	o__Rickettsiales	UID3811	87.14	0.78	Medium Quality	Neural Network (Specific Model)	0.86	242.804	1108292	1313	88.53	0.86	821	gi|1270533066|ref|NR_074500.2|	Ehrlichia chaffeensis	1508	88.429	101	2755	-	1018	28	27	d__Bacteria	p__Proteobacteria	c__Alphaproteobacteria	o__Rickettsiales
ERM_002-00018_S402_L001	wFem	546	164	40	19	3	0	896107	726838	476704	340561	105393	0	546	44260	896107	33.98	5769	1483	35	120	0	o__Rickettsiales	UID3811	64.53	2.78	Medium Quality	Neural Network (Specific Model)	0.854	207.375	896107	1235	61.46	0.81	688;514	gi|1270533066|ref|NR_074500.2|;gi|1269807825|ref|NR_074513.2|	Ehrlichia chaffeensis;Ehrlichia ruminantium	1508;1507	88.808;88.716	101	2755	-	802	23	21	d__Bacteria	p__Proteobacteria	c__Alphaproteobacteria	o__Rickettsiales
ERM_002-00019_S403_L001	wFem	320	97	26	11	1	0	543995	458060	311367	193363	25499	0	320	25499	543995	34.33	7803	2009	20	59	0.18	k__Bacteria	UID203	33.81	1.75	Low Quality	Neural Network (Specific Model)	0.858	215.725	543995	724	39.84	0.57	-	-	-	-	-			-	488	13	13	d__Bacteria	p__Proteobacteria	c__Alphaproteobacteria	o__Rickettsiales
ERM_002-00020_S404_L001	NA	266	8	3	1	1	0	151581	82281	61800	46977	46977	0	266	46977	151581	40.76	3496	268	7	110	0.66	k__Bacteria	UID203	4.09	0	Low Quality	Neural Network (Specific Model)	0.772	131.801	151581	297	7.27	0	-	-	-	-	-			-	97	6	6	Unclassified Bacteria	N/A	N/A	N/A
ERM_002-00021_S405_L001	wFem	358	103	38	16	3	0	681153	577584	431560	278605	91779	0	358	36273	681153	34.07	8210	2483	23	61	0	o__Rickettsiales	UID3811	51.23	1.42	Medium Quality	Neural Network (Specific Model)	0.854	213.001	681153	913	56.2	1.06	1506	gi|1269807825|ref|NR_074513.2|	Ehrlichia ruminantium	1507	87.915			-	625	22	22	d__Bacteria	p__Proteobacteria	c__Alphaproteobacteria	o__Rickettsiales
ERM_002-00022_S406_L001	wCI	676	186	55	28	6	1	1249604	1040640	769623	586093	223351	56258	676	56258	1249604	34	8722	1976	33	108	0	o__Rickettsiales	UID3811	88.5	6.77	Medium Quality	Neural Network (Specific Model)	0.859	224.232	1249604	1601	90.22	1.12	1507	gi|1269807825|ref|NR_074513.2|	Ehrlichia ruminantium	1507	87.989	101	2755	-	1066	27	26	d__Bacteria	p__Proteobacteria	c__Alphaproteobacteria	o__Rickettsiales
ERM_002-00023_S407_L001	wFem	503	151	44	21	4	1	939257	782472	557116	403522	149446	53670	503	53670	939257	34.1	7337	1853	30	94	0	o__Rickettsiales	UID3811	69.97	4.91	Medium Quality	Gradient Boost (General Model)	0.857	218.85	939257	1230	75.46	0.69	1506	gi|1269807825|ref|NR_074513.2|	Ehrlichia ruminantium	1507	87.915	101	2755	-	854	27	26	d__Bacteria	p__Proteobacteria	c__Alphaproteobacteria	o__Rickettsiales
ERM_002-00024_S408_L001	wFem	280	127	58	37	12	2	1208608	1141831	978861	831834	445814	109644	280	57586	1208608	33.97	16979	6675	21	47	0	o__Rickettsiales	UID3811	94.52	1.28	High Quality	Neural Network (Specific Model)	0.862	266.048	1208608	1310	94.49	0.32	1506	gi|1269807825|ref|NR_074513.2|	Ehrlichia ruminantium	1507	87.915	101	2755	-	1102	32	31	d__Bacteria	p__Proteobacteria	c__Alphaproteobacteria	o__Rickettsiales
ERM_002-00025_S409_L001	wFem	68	8	2	1	1	1	91217	71176	58671	51654	51654	51654	68	51654	91217	36.41	51654	1703	1	6	1.1	k__Bacteria	UID203	0	0	-	Neural Network (Specific Model)	0.826	183.774	91217	137	4.67	0	1506	gi|1269807825|ref|NR_074513.2|	Ehrlichia ruminantium	1507	87.915			-	71	2	2	-	-	-	-
ERM_002-00026_S410_L001	wCI	1338	285	51	21	0	0	1410757	952805	503590	287657	0	0	1338	22936	1410757	34.04	2270	750	116	407	0	o__Rickettsiales	UID3811	85.29	16.68	-	Neural Network (Specific Model)	0.857	178.668	1410757	2263	78.38	7.61	1506	gi|1269807825|ref|NR_074513.2|	Ehrlichia ruminantium	1507	87.915	101	2478	-	1172	31	28	d__Bacteria	p__Proteobacteria	c__Alphaproteobacteria	o__Rickettsiales
ERM_002-00027_S411_L001	wFem	316	82	24	14	4	0	549381	451533	332930	266147	121979	0	316	35759	549381	34.15	7470	1633	16	52	0.18	o__Rickettsiales	UID3811	35.91	1.87	Low Quality	Neural Network (Specific Model)	0.85	215.532	549381	725	34.04	0.2	1506	gi|1269807825|ref|NR_074513.2|	Ehrlichia ruminantium	1507	87.915	101	2741	-	467	13	13	d__Bacteria	p__Proteobacteria	c__Alphaproteobacteria	o__Rickettsiales
ERM_002-00028_S412_L001	wFem	316	105	35	15	4	0	677378	588383	446391	303755	134997	0	316	41162	677378	34.15	9186	2658	19	53	0	o__Rickettsiales	UID3811	54.96	3.38	Medium Quality	Gradient Boost (General Model)	0.862	221.086	677378	883	56.02	0.27	1506	gi|1269807825|ref|NR_074513.2|	Ehrlichia ruminantium	1507	87.849	101	991;874	-	635	16	16	d__Bacteria	p__Proteobacteria	c__Alphaproteobacteria	o__Rickettsiales
ERM_002-00029_S413_L001	wFem	419	107	28	10	1	0	598216	462421	288468	158276	28363	0	419	28363	598216	33.98	4682	1197	31	95	0.5	o__Rickettsiales	UID3811	41.03	1.94	Low Quality	Neural Network (Specific Model)	0.854	197.23	598216	867	40.97	0.3	781	gi|343206172|ref|NR_044762.1|	Anaplasma phagocytophilum	1433	86.812			-	535	11	11	d__Bacteria	p__Proteobacteria	c__Alphaproteobacteria	o__Rickettsiales
ERM_002-00030_S414_L001	wFem	454	136	46	23	4	0	904708	773414	570428	412481	118776	0	454	33596	904708	33.92	8002	2619	28	76	0.11	o__Rickettsiales	UID3811	65.09	1.53	Medium Quality	Gradient Boost (General Model)	0.856	228.56	904708	1133	58.9	0.35	1506	gi|1269807825|ref|NR_074513.2|	Ehrlichia ruminantium	1507	87.915	101	2755	-	790	17	17	d__Bacteria	p__Proteobacteria	c__Alphaproteobacteria	o__Rickettsiales
ERM_002-00031_S415_L001	wFem	501	181	68	39	6	0	1283340	1143259	904781	708337	183000	0	501	45001	1283340	34.04	12185	3245	34	83	0	o__Rickettsiales	UID3811	93.19	2.12	High Quality	Neural Network (Specific Model)	0.859	238.58	1283340	1546	89.36	1.11	1506	gi|1269807825|ref|NR_074513.2|	Ehrlichia ruminantium	1507	87.915	101	2484	-	1174	32	30	d__Bacteria	p__Proteobacteria	c__Alphaproteobacteria	o__Rickettsiales
ERM_002-00032_S416_L001	wCI	331	123	46	22	7	1	937345	847062	677809	505555	255631	63403	331	63403	937345	34.18	11311	4128	19	52	0	o__Rickettsiales	UID3811	64.47	0	Medium Quality	Neural Network (Specific Model)	0.866	256.112	937345	1060	64.82	0.7	-	-	-	-	-			-	785	17	17	d__Bacteria	p__Proteobacteria	c__Alphaproteobacteria	o__Rickettsiales
ERM_002-00033_S417_L001	NA	73	16	7	4	0	0	133658	112622	91806	68514	0	0	73	23563	133658	34.02	10744	2548	4	10	0	k__Bacteria	UID203	8.77	0	Low Quality	Neural Network (Specific Model)	0.824	212.861	133658	173	8.58	0	1506	gi|1269807825|ref|NR_074513.2|	Ehrlichia ruminantium	1507	87.915			-	120	2	2	Unclassified Bacteria	N/A	N/A	N/A
ERM_002-00034_S418_L001	wFem	58	7	2	1	1	1	108149	91638	79070	71391	71391	71391	58	71391	108149	35.95	71391	3268	1	3	0	k__Bacteria	UID203	8.77	0	Low Quality	Neural Network (Specific Model)	0.883	259.341	108149	123	7.8	0.25	-	-	-	-	-			-	82	2	2	Unclassified Bacteria	N/A	N/A	N/A
ERM_002-00035_S419_L001	wFem	343	95	29	11	0	0	552944	447539	313594	183108	0	0	343	24023	552944	34.05	6300	1512	23	69	0	k__Bacteria	UID203	32.97	0	Low Quality	Neural Network (Specific Model)	0.848	203.472	552944	771	33.51	0.06	-	-	-	-	-	101	2755	-	495	13	11	d__Bacteria	p__Proteobacteria	c__Alphaproteobacteria	o__Rickettsiales
ERM_002-00036_S420_L001	wFem	52	4	3	3	0	0	60617	47336	44265	44265	0	0	52	18928	60617	37.1	14944	3071	2	4	0	root	UID1	8.33	0	Low Quality	Neural Network (Specific Model)	0.897	185.49	60617	98	4.81	0	-	-	-	-	-			-	53	0	0	Unclassified Bacteria	N/A	N/A	N/A
ERM_002-00037_S421_L001	wFem	279	98	39	24	7	2	826244	755344	606826	499181	240048	102425	279	52058	826244	34.09	13140	4686	17	42	0.24	o__Rickettsiales	UID3811	62.18	2.14	Medium Quality	Neural Network (Specific Model)	0.857	240.641	826244	984	65.06	0.41	1506	gi|1269807825|ref|NR_074513.2|	Ehrlichia ruminantium	1507	87.915	101	2105	-	768	21	20	d__Bacteria	p__Proteobacteria	c__Alphaproteobacteria	o__Rickettsiales
ERM_002-00038_S422_L001	NA	39	6	4	4	3	0	109131	100432	96152	96152	84412	0	39	31482	109131	34.24	26874	26056	2	3	0	o__Rickettsiales	UID3811	6.41	0	Low Quality	Neural Network (Specific Model)	0.826	218.645	109131	138	7.33	0	1507	gi|1269807825|ref|NR_074513.2|	Ehrlichia ruminantium	1507	87.989	101	2755	-	110	3	3	d__Bacteria	p__Proteobacteria	c__Alphaproteobacteria	o__Rickettsiales
ERM_002-00039_S423_L001	wFem	43	2	2	2	2	1	100223	89545	89545	89545	89545	56588	43	56588	100223	35.46	56588	32957	1	2	0	o__Rickettsiales	UID3811	11.32	0	Low Quality	Neural Network (Specific Model)	0.883	233.071	100223	127	6.11	0	-	-	-	-	-	110		-	90	3	3	d__Bacteria	p__Proteobacteria	c__Alphaproteobacteria	o__Rickettsiales
ERM_002-00040_S424_L001	wCI	60	12	8	4	2	0	143204	130331	123610	91116	62287	0	60	33784	143204	35.03	15911	8333	3	6	0	k__Bacteria	UID203	12.28	0	Low Quality	Neural Network (Specific Model)	0.844	234.994	143204	172	9.57	0	-	-	-	-	-			-	128	6	6	d__Bacteria	p__Proteobacteria	c__Alphaproteobacteria	o__Rickettsiales
ERM_002-00041_S425_L001	wFem	336	97	33	13	0	0	554018	460379	330775	190647	0	0	336	21368	554018	34.12	6675	1819	24	62	0.18	k__Bacteria	UID203	39.93	3.51	Low Quality	Neural Network (Specific Model)	0.86	212.469	554018	750	38.53	1.58	-	-	-	-	-			-	505	13	13	d__Bacteria	p__Proteobacteria	c__Alphaproteobacteria	o__Rickettsiales
ERM_002-00042_S426_L001	wFem	454	147	54	25	5	0	1001424	866490	650156	447663	154760	0	454	34487	1001424	34.05	8864	2782	31	82	0.1	o__Rickettsiales	UID3811	77.54	2.29	Medium Quality	Neural Network (Specific Model)	0.86	230.786	1001424	1248	75.56	0.6	-	-	-	-	-	101	2307	-	899	27	25	d__Bacteria	p__Proteobacteria	c__Alphaproteobacteria	o__Rickettsiales
ERM_002-00043_S427_L001	wCI	380	114	40	21	4	0	745894	642200	494425	353164	128741	0	380	36129	745894	34.12	9158	2756	24	59	0.13	o__Rickettsiales	UID3811	57.29	0.93	Medium Quality	Neural Network (Specific Model)	0.866	233.438	745894	925	55.97	2.21	-	-	-	-	-			-	631	22	21	d__Bacteria	p__Proteobacteria	c__Alphaproteobacteria	o__Rickettsiales
ERM_002-00044_S428_L001	NA	60	14	6	2	0	0	100750	86346	66731	38196	0	0	60	24440	100750	34.48	7316	3231	4	9	0	k__Bacteria	UID203	9.65	0	Low Quality	Neural Network (Specific Model)	0.831	226.597	100750	124	7.19	0	-	-	-	-	-			-	77	2	2	Unclassified Bacteria	N/A	N/A	N/A
ERM_002-00045_S429_L001	wFem	383	89	39	19	0	0	637007	523991	415413	265122	0	0	383	19566	637007	34.2	8763	2393	25	58	0.16	o__Rickettsiales	UID3811	47.54	1.99	Low Quality	Neural Network (Specific Model)	0.855	214.222	637007	851	45.98	0.01	1506	gi|1269807825|ref|NR_074513.2|	Ehrlichia ruminantium	1507	87.915		1380	-	535	14	14	d__Bacteria	p__Proteobacteria	c__Alphaproteobacteria	o__Rickettsiales
ERM_002-00046_S430_L001	wCI	34	2	2	2	1	1	79335	71337	71337	71337	59760	59760	34	59760	79335	36.02	59760	59760	1	1	0	o__Rickettsiales	UID3811	7.48	0.43	Low Quality	Neural Network (Specific Model)	0.885	254.88	79335	92	6.98	0	-	-	-	-	-			-	60	2	2	d__Bacteria	p__Proteobacteria	c__Alphaproteobacteria	o__Rickettsiales
ERM_002-00047_S431_L001	wFem	494	147	43	21	3	0	921231	769859	552105	401648	107192	0	494	44338	921231	34.02	7699	1967	28	91	0.22	o__Rickettsiales	UID3811	65.11	1.72	Medium Quality	Neural Network (Specific Model)	0.851	215.253	921231	1219	69.44	2.17	1506	gi|1269807825|ref|NR_074513.2|	Ehrlichia ruminantium	1507	87.915	101	2755	-	835	26	25	d__Bacteria	p__Proteobacteria	c__Alphaproteobacteria	o__Rickettsiales
ERM_002-00048_S432_L001	wFem	490	132	40	15	1	0	763093	613964	418692	233231	25917	0	490	25917	763093	33.83	6077	1483	34	98	0.13	o__Rickettsiales	UID3811	55.9	1.18	Medium Quality	Neural Network (Specific Model)	0.856	201.023	763093	1088	58.5	0.74	-	-	-	-	-			-	697	24	22	d__Bacteria	p__Proteobacteria	c__Alphaproteobacteria	o__Rickettsiales
ERM_002-00049_S433_L001	wFem	163	43	12	7	1	0	267280	218216	149412	113924	33398	0	163	33398	267280	33.86	7262	1554	10	30	0	o__Rickettsiales	UID3811	19.09	0.71	Low Quality	Neural Network (Specific Model)	0.854	204.382	267280	374	14.99	0.09	-	-	-	-	-			-	236	6	6	d__Bacteria	p__Proteobacteria	c__Alphaproteobacteria	o__Rickettsiales
ERM_002-00050_S434_L001	NA	95	19	8	4	1	0	153962	128184	99996	70724	25328	0	95	25328	153962	34.36	9487	3842	5	12	0	k__Bacteria	UID203	9.65	1.75	Low Quality	Neural Network (Specific Model)	0.863	209.722	153962	212	6.42	0.01	-	-	-	-	-			-	138	2	2	Unclassified Bacteria	N/A	N/A	N/A
ERM_002-00051_S435_L001	wFem	375	108	34	20	3	0	708079	595882	455119	351322	86477	0	375	31394	708079	34.18	9893	1967	21	60	0.14	k__Bacteria	UID203	46.27	0.35	Low Quality	Neural Network (Specific Model)	0.855	223.543	708079	906	48.99	0.21	958	gi|1269807825|ref|NR_074513.2|	Ehrlichia ruminantium	1507	88.622	101	2415	-	615	12	12	d__Bacteria	p__Proteobacteria	c__Alphaproteobacteria	o__Rickettsiales
ERM_002-00052_S436_L001	wFem	211	57	21	10	0	0	360959	299644	218787	143793	0	0	211	21997	360959	34.05	6823	2179	15	38	0	k__Bacteria	UID203	20.47	1.75	Low Quality	Neural Network (Specific Model)	0.851	212.279	360959	484	26.99	0.01	935	gi|1269807825|ref|NR_074513.2|	Ehrlichia ruminantium	1507	88.449			-	311	11	11	d__Bacteria	p__Proteobacteria	c__Alphaproteobacteria	o__Rickettsiales
ERM_002-00053_S437_L001	wCI	358	116	52	22	7	0	911341	808730	676507	455453	234560	0	358	37938	911341	34.15	9990	3902	23	54	0.11	o__Rickettsiales	UID3811	73.83	0.62	Medium Quality	Neural Network (Specific Model)	0.874	241.798	911341	1101	72.23	0.1	1090	gi|645321551|ref|NR_118489.1|	Anaplasma odocoilei	1379	88.349	101	2755	-	804	24	24	d__Bacteria	p__Proteobacteria	c__Alphaproteobacteria	o__Rickettsiales
ERM_002-00054_S438_L001	wCI	353	136	52	30	9	0	1076487	980442	803958	653362	316055	0	353	46753	1076487	34.25	15151	4924	21	53	0	o__Rickettsiales	UID3811	74.25	0.11	Medium Quality	Neural Network (Specific Model)	0.87	261.532	1076487	1196	77.89	0.42	-	-	-	-	-	101	2755	-	925	24	22	d__Bacteria	p__Proteobacteria	c__Alphaproteobacteria	o__Rickettsiales
ERM_002-00055_S439_L001	wFem	73	6	4	3	2	1	141864	123309	118114	109090	94896	54136	73	54136	141864	35.39	40760	14194	2	3	0	o__Rickettsiales	UID3811	13.11	0	Low Quality	Neural Network (Specific Model)	0.85	207.99	141864	194	11.55	0.04	-	-	-	-	-	101	2755	-	127	4	4	d__Bacteria	p__Proteobacteria	c__Alphaproteobacteria	o__Rickettsiales
ERM_002-00056_S440_L001	wFem	172	50	17	8	3	0	341449	291559	221438	159247	90185	0	172	34176	341449	34.65	9147	2544	10	27	0	o__Rickettsiales	UID3811	25.84	0.2	Low Quality	Neural Network (Specific Model)	0.858	216.316	341449	453	26.87	0.16	1436	gi|1269807825|ref|NR_074513.2|	Ehrlichia ruminantium	1507	87.604	101	2755	-	313	7	7	d__Bacteria	p__Proteobacteria	c__Alphaproteobacteria	o__Rickettsiales
ERM_002-00057_S441_L001	wFem	390	150	60	35	9	2	1219663	1118791	920897	744190	336993	110912	390	58854	1219663	33.97	14067	5131	25	59	0	o__Rickettsiales	UID3811	89.1	2.99	Medium Quality	Neural Network (Specific Model)	0.86	253.129	1219663	1386	90.4	1.75	1506	gi|1269807825|ref|NR_074513.2|	Ehrlichia ruminantium	1507	87.915	101	1781	-	1097	32	30	d__Bacteria	p__Proteobacteria	c__Alphaproteobacteria	o__Rickettsiales
ERM_002-00058_S442_L001	wFem	84	6	4	3	1	1	154643	127913	123232	117816	83911	83911	84	83911	154643	34.18	83911	15292	1	3	0	o__Rickettsiales	UID3811	13.03	0	Low Quality	Neural Network (Specific Model)	0.819	181.577	154643	234	11.92	0	-	-	-	-	-	101	2755	-	161	5	5	d__Bacteria	p__Proteobacteria	c__Alphaproteobacteria	o__Rickettsiales
ERM_002-00059_S443_L001	NA	344	76	18	7	1	0	423917	320016	202015	125847	28227	0	344	28227	423917	34.23	4242	1037	21	74	0.24	o__Rickettsiales	UID3811	32.84	0.62	Low Quality	Neural Network (Specific Model)	0.847	182.055	423917	660	37.36	0.8	1506	gi|1269807825|ref|NR_074513.2|	Ehrlichia ruminantium	1507	87.915	101	2325	-	366	6	6	d__Bacteria	p__Proteobacteria	c__Alphaproteobacteria	o__Rickettsiales
ERM_002-00060_S444_L001	wFem	165	42	14	5	0	0	253041	211333	154642	87134	0	0	165	21623	253041	34.38	7074	1813	10	27	0	k__Bacteria	UID203	18.42	0	Low Quality	Neural Network (Specific Model)	0.835	183.275	253041	386	21.18	0.01	1506	gi|1269807825|ref|NR_074513.2|	Ehrlichia ruminantium	1507	87.915			-	244	6	5	d__Bacteria	p__Proteobacteria	c__Alphaproteobacteria	o__Rickettsiales
ERM_002-00061_S445_L001	NA	326	109	32	20	1	0	651849	562354	384931	305958	25106	0	326	25106	651849	34.05	7445	2242	23	62	0	k__Bacteria	UID203	51.52	5.26	Medium Quality	Gradient Boost (General Model)	0.852	221.772	651849	838	51.17	0.36	-	-	-	-	-	101	2755	-	594	13	12	d__Bacteria	p__Proteobacteria	c__Alphaproteobacteria	o__Rickettsiales
ERM_002-00062_S446_L001	wFem	336	125	49	30	10	0	1041396	948428	772908	647287	322328	0	336	47812	1041396	33.99	15920	4498	21	51	0.1	o__Rickettsiales	UID3811	85.4	1.28	Medium Quality	Neural Network (Specific Model)	0.859	250.576	1041396	1194	85.55	0.6	1506	gi|1269807825|ref|NR_074513.2|	Ehrlichia ruminantium	1507	87.915	101	2755	-	950	27	25	d__Bacteria	p__Proteobacteria	c__Alphaproteobacteria	o__Rickettsiales
ERM_002-00063_S447_L001	wFem	199	76	32	18	5	0	617451	572182	473875	367726	154599	0	199	40938	617451	33.92	14216	6206	14	30	0	o__Rickettsiales	UID3811	47.18	1.11	Low Quality	Neural Network (Specific Model)	0.842	244.925	617451	710	51.34	0.75	-	-	-	-	-	101	2755	-	576	16	15	d__Bacteria	p__Proteobacteria	c__Alphaproteobacteria	o__Rickettsiales
ERM_002-00064_S448_L001	NA	32	2	1	1	1	0	53098	45275	44041	44041	44041	0	32	44041	53098	36.09	44041	44041	1	1	0	k__Bacteria	UID203	7.02	0	Low Quality	Neural Network (Specific Model)	0.837	172.767	53098	86	5.02	0	-	-	-	-	-			-	58	2	2	Unclassified Bacteria	N/A	N/A	N/A
ERM_002-00065_S449_L001	wFem	460	118	40	20	4	0	842035	689931	526890	378105	140138	0	460	48604	842035	34.09	8741	1862	25	76	0.24	o__Rickettsiales	UID3811	71.67	2.81	Medium Quality	Neural Network (Specific Model)	0.867	216.416	842035	1128	64.46	0.5	1506	gi|1269807825|ref|NR_074513.2|	Ehrlichia ruminantium	1507	87.915	101	2755	-	756	19	17	d__Bacteria	p__Proteobacteria	c__Alphaproteobacteria	o__Rickettsiales
ERM_002-00066_S450_L001	wFem	465	150	50	28	4	1	1080851	938905	726523	576765	189395	64217	465	64217	1080851	33.95	11967	2887	25	73	0.19	o__Rickettsiales	UID3811	80.31	1.57	Medium Quality	Neural Network (Specific Model)	0.86	229.214	1080851	1357	82.61	0.35	1506	gi|1269807825|ref|NR_074513.2|	Ehrlichia ruminantium	1507	87.915	101	2755	-	993	28	26	d__Bacteria	p__Proteobacteria	c__Alphaproteobacteria	o__Rickettsiales
ERM_002-00067_S451_L001	wFem	282	61	16	7	1	0	368345	282618	187476	124636	42467	0	282	42467	368345	34.43	5266	1079	16	55	0	k__Bacteria	UID203	31.58	0	Low Quality	Neural Network (Specific Model)	0.854	190.871	368345	551	28.26	0	1303	gi|1270533066|ref|NR_074500.2|	Ehrlichia chaffeensis	1508	88.488			-	332	8	8	d__Bacteria	p__Proteobacteria	c__Alphaproteobacteria	o__Rickettsiales
ERM_002-00068_S452_L001	wFem	349	103	37	18	5	0	769488	669252	520461	379106	168139	0	349	39144	769488	34.11	9945	3413	19	51	0.13	o__Rickettsiales	UID3811	55.2	0.26	Medium Quality	Neural Network (Specific Model)	0.86	233.699	769488	947	54.13	0.21	-	-	-	-	-			-	677	14	13	d__Bacteria	p__Proteobacteria	c__Alphaproteobacteria	o__Rickettsiales
ERM_002-00069_S453_L001	wFem	440	141	48	32	8	1	1080775	952410	754277	650695	307415	56619	440	56619	1080775	34.08	12846	3458	23	62	0	o__Rickettsiales	UID3811	88.93	2.67	Medium Quality	Neural Network (Specific Model)	0.858	234.304	1080775	1324	85.4	0.85	1506	gi|1269807825|ref|NR_074513.2|	Ehrlichia ruminantium	1507	87.915	101	2755	-	1002	29	27	d__Bacteria	p__Proteobacteria	c__Alphaproteobacteria	o__Rickettsiales
ERM_002-00070_S454_L001	wFem	397	108	32	14	2	0	630858	513682	357215	226271	65522	0	397	33688	630858	33.98	7034	1476	25	75	0.16	o__Rickettsiales	UID3811	41.98	1.44	Low Quality	Neural Network (Specific Model)	0.856	206.534	630858	875	46.34	1.21	-	-	-	-	-	101	2755	-	567	17	16	d__Bacteria	p__Proteobacteria	c__Alphaproteobacteria	o__Rickettsiales
ERM_002-00071_S455_L001	wFem	322	120	35	15	2	0	685752	606649	415356	268500	67272	0	322	36978	685752	34.14	7856	2638	24	62	0.29	k__Bacteria	UID203	59.82	0	Medium Quality	Neural Network (Specific Model)	0.853	223.311	685752	876	52.7	1.09	-	-	-	-	-	101	2755	-	626	15	15	d__Bacteria	p__Proteobacteria	c__Alphaproteobacteria	o__Rickettsiales
ERM_002-00072_S456_L001	wFem	419	157	48	25	7	0	1021013	903933	674031	509075	228876	0	419	45004	1021013	33.8	9916	2824	26	73	0	o__Rickettsiales	UID3811	77.05	2.6	Medium Quality	Neural Network (Specific Model)	0.852	238.734	1021013	1218	73.54	1.97	1506	gi|1269807825|ref|NR_074513.2|	Ehrlichia ruminantium	1507	87.915	101	2755	-	897	30	27	d__Bacteria	p__Proteobacteria	c__Alphaproteobacteria	o__Rickettsiales
ERM_002-00073_S457_L001	wFem	393	113	34	19	3	0	733393	612283	443113	342900	92333	0	393	36292	733393	33.88	8725	2056	22	69	0	o__Rickettsiales	UID3811	58.62	0.43	Medium Quality	Neural Network (Specific Model)	0.853	213.246	733393	982	55.56	1.91	-	-	-	-	-			-	683	19	19	d__Bacteria	p__Proteobacteria	c__Alphaproteobacteria	o__Rickettsiales
ERM_002-00074_S458_L001	wFem	436	153	49	24	4	1	961393	834642	606986	425479	129325	50903	436	50903	961393	33.93	8355	2348	31	81	0.21	o__Rickettsiales	UID3811	76.15	1.64	Medium Quality	Neural Network (Specific Model)	0.857	224.808	961393	1226	73.29	0.07	1506	gi|1269807825|ref|NR_074513.2|	Ehrlichia ruminantium	1507	87.849	101	2755	-	873	25	24	d__Bacteria	p__Proteobacteria	c__Alphaproteobacteria	o__Rickettsiales
ERM_002-00075_S459_L001	wFem	217	71	29	21	9	0	660004	608553	523729	461759	288814	0	217	43765	660004	34.39	20457	8579	11	25	0	o__Rickettsiales	UID3811	53.67	0.75	Medium Quality	Neural Network (Specific Model)	0.862	246.86	660004	771	57.85	0.1	1506	gi|1269807825|ref|NR_074513.2|	Ehrlichia ruminantium	1507	87.915	101	2755	-	614	14	13	d__Bacteria	p__Proteobacteria	c__Alphaproteobacteria	o__Rickettsiales
ERM_002-00076_S460_L001	wFem	445	151	54	33	3	0	1008674	885241	694245	558561	111322	0	445	40547	1008674	33.97	11319	2405	29	73	0.1	o__Rickettsiales	UID3811	72.3	1.68	Medium Quality	Neural Network (Specific Model)	0.857	226.065	1008674	1279	74.35	0.26	1506	gi|1269807825|ref|NR_074513.2|	Ehrlichia ruminantium	1507	87.915	101	2755	-	941	24	23	d__Bacteria	p__Proteobacteria	c__Alphaproteobacteria	o__Rickettsiales
ERM_002-00077_S461_L001	wFem	316	92	27	8	1	0	497269	405531	267174	132683	31169	0	316	31169	497269	33.97	5858	1520	24	66	0.2	o__Rickettsiales	UID3811	36.82	0.53	Low Quality	Neural Network (Specific Model)	0.859	204.35	497269	700	37.69	0.51	-	-	-	-	-			-	448	9	9	d__Bacteria	p__Proteobacteria	c__Alphaproteobacteria	o__Rickettsiales
ERM_002-00078_S462_L001	wFem	352	132	42	30	9	1	1014868	921307	717851	629555	336259	66315	352	66315	1014868	33.96	13764	3956	20	53	0	o__Rickettsiales	UID3811	79.03	1.75	Medium Quality	Neural Network (Specific Model)	0.859	243.207	1014868	1198	74.81	0.06	616;405	gi|1270533066|ref|NR_074500.2|;gi|1270533066|ref|NR_074500.2|	Ehrlichia chaffeensis;Ehrlichia chaffeensis	1508;1508	88.312;87.654	101	2755	-	932	28	26	d__Bacteria	p__Proteobacteria	c__Alphaproteobacteria	o__Rickettsiales
ERM_002-00079_S463_L001	wFem	235	98	40	22	6	0	770119	713221	593314	469016	192862	0	235	45042	770119	33.84	16322	5921	16	37	0	o__Rickettsiales	UID3811	55.98	0.85	Medium Quality	Neural Network (Specific Model)	0.856	253.413	770119	870	59.2	0.08	1506	gi|1269807825|ref|NR_074513.2|	Ehrlichia ruminantium	1507	87.915	101	2755	-	701	16	15	d__Bacteria	p__Proteobacteria	c__Alphaproteobacteria	o__Rickettsiales
ERM_002-00080_S464_L001	wFem	72	12	3	2	2	0	93332	74551	59840	52919	52919	0	72	26873	93332	34.76	26046	1325	2	9	0	k__Bacteria	UID203	4.63	0	Low Quality	Neural Network (Specific Model)	0.844	183.007	93332	144	5.41	0.01	1506	gi|1269807825|ref|NR_074513.2|	Ehrlichia ruminantium	1507	87.915			-	81	1	1	Unclassified Bacteria	N/A	N/A	N/A
ERM_002-00081_S465_L001	wFem	1113	250	47	17	1	0	1275578	910140	482273	270350	34570	0	1113	34570	1275578	33.94	3010	831	88	301	0	o__Rickettsiales	UID3811	84.83	10.32	-	Neural Network (Specific Model)	0.856	183.32	1275578	1992	76.87	6.92	1506	gi|1269807825|ref|NR_074513.2|	Ehrlichia ruminantium	1507	87.915	101	2755	-	1065	30	29	d__Bacteria	p__Proteobacteria	c__Alphaproteobacteria	o__Rickettsiales
ERM_002-00082_S466_L001	NA	93	18	5	3	0	0	111568	86701	59529	44582	0	0	93	20093	111568	36.54	5498	1080	5	16	0	root	UID1	4.17	0	Low Quality	Neural Network (Specific Model)	0.849	178.242	111568	178	4.06	0.01	-	-	-	-	-			-	100	1	1	Unclassified Bacteria	N/A	N/A	N/A
ERM_002-00083_S467_L001	wFem	339	120	38	26	3	0	804900	706678	530023	448311	85639	0	339	28998	804900	33.89	12022	2884	22	59	0	o__Rickettsiales	UID3811	59.2	2.01	Medium Quality	Neural Network (Specific Model)	0.864	234.732	804900	991	55.29	0.17	1506	gi|1269807825|ref|NR_074513.2|	Ehrlichia ruminantium	1507	87.915			-	719	22	21	d__Bacteria	p__Proteobacteria	c__Alphaproteobacteria	o__Rickettsiales
ERM_002-00084_S468_L001	wFem	385	138	46	25	6	1	980918	880098	671126	518240	198279	54993	385	54993	980918	33.9	11319	3571	23	62	0	o__Rickettsiales	UID3811	71.38	2.79	Medium Quality	Neural Network (Specific Model)	0.856	237.202	980918	1184	69.31	0.29	1506	gi|1269807825|ref|NR_074513.2|	Ehrlichia ruminantium	1507	87.915	101	2755	-	917	30	30	d__Bacteria	p__Proteobacteria	c__Alphaproteobacteria	o__Rickettsiales
ERM_002-00085_S469_L001	wFem	417	120	37	21	4	0	819871	695249	525805	421036	147132	0	417	48963	819871	34.18	11492	2440	20	65	0.12	o__Rickettsiales	UID3811	63.49	2.14	Medium Quality	Neural Network (Specific Model)	0.854	216.97	819871	1079	62.77	0.28	-	-	-	-	-	101	2755	-	744	24	22	d__Bacteria	p__Proteobacteria	c__Alphaproteobacteria	o__Rickettsiales
ERM_002-00086_S470_L001	wFem	301	88	32	20	3	1	657860	568930	449419	352950	111973	53670	301	53670	657860	34	10582	3628	18	43	0.15	o__Rickettsiales	UID3811	51.29	0.23	Medium Quality	Neural Network (Specific Model)	0.857	230.685	657860	818	45.82	0.18	-	-	-	-	-	101	1247	-	591	19	19	d__Bacteria	p__Proteobacteria	c__Alphaproteobacteria	o__Rickettsiales
ERM_002-00087_S471_L001	wFem	320	118	41	21	3	0	778667	697766	527779	384156	107671	0	320	42692	778667	34.01	9408	3361	22	56	0	o__Rickettsiales	UID3811	55.47	0.85	Medium Quality	Neural Network (Specific Model)	0.855	240.012	778667	928	52.36	0.24	1506	gi|1269807825|ref|NR_074513.2|	Ehrlichia ruminantium	1507	87.915			-	695	17	17	d__Bacteria	p__Proteobacteria	c__Alphaproteobacteria	o__Rickettsiales
ERM_002-00088_S472_L001	NA	72	10	3	3	1	0	92937	74130	57997	57997	31988	0	72	31988	92937	36.07	12200	1231	3	7	0	k__Bacteria	UID203	8.77	0	Low Quality	Neural Network (Specific Model)	0.884	192.119	92937	143	6.63	0.03	-	-	-	-	-			-	81	3	3	Unclassified Bacteria	N/A	N/A	N/A
ERM_002-00089_S473_L001	wFem	599	188	45	23	5	0	1083323	894142	600487	452285	148180	0	599	31879	1083323	34.07	6441	1546	35	124	0	o__Rickettsiales	UID3811	81.62	2.88	Medium Quality	Neural Network (Specific Model)	0.86	216.618	1083323	1439	78.99	0.64	750;408	gi|343206157|ref|NR_044747.1|;gi|1270533066|ref|NR_074500.2|	Ehrlichia ewingii;Ehrlichia chaffeensis	1435;1508	87.600;87.745	101	2755	-	992	31	30	d__Bacteria	p__Proteobacteria	c__Alphaproteobacteria	o__Rickettsiales
ERM_002-00090_S474_L001	wFem	222	6	3	3	1	0	125692	56449	52816	52816	26313	0	222	26313	125692	35.42	629	287	15	97	0.8	k__Bacteria	UID203	9.04	0	Low Quality	Neural Network (Specific Model)	0.85	123.913	125692	289	10.8	0	-	-	-	-	-			-	95	4	4	Unclassified Bacteria	N/A	N/A	N/A
ERM_002-00091_S475_L001	wFem	339	128	56	37	13	1	1217229	1137204	969532	841690	475521	57586	339	57586	1217229	34.32	16979	6417	20	47	0	o__Rickettsiales	UID3811	95.64	1.51	Medium Quality	Neural Network (Specific Model)	0.865	265.204	1217229	1327	93.88	1.18	1506	gi|1269807825|ref|NR_074513.2|	Ehrlichia ruminantium	1507	87.915	71		-	1087	31	29	d__Bacteria	p__Proteobacteria	c__Alphaproteobacteria	o__Rickettsiales
ERM_002-00092_S476_L001	wFem	397	129	51	30	9	0	1075330	961323	788243	632051	279312	0	397	39507	1075330	33.97	15642	4049	23	55	0.19	o__Rickettsiales	UID3811	76.92	1.28	Medium Quality	Neural Network (Specific Model)	0.863	248.828	1075330	1248	79.1	0.57	1506	gi|1269807825|ref|NR_074513.2|	Ehrlichia ruminantium	1507	87.915	101	2755	-	935	28	26	d__Bacteria	p__Proteobacteria	c__Alphaproteobacteria	o__Rickettsiales
ERM_002-00093_S477_L001	wCI	235	76	26	13	2	1	519786	462229	372723	277292	106670	59988	235	59988	519786	34.5	10546	3601	12	31	0	k__Bacteria	UID203	35.44	0	Low Quality	Neural Network (Specific Model)	0.865	243.05	519786	618	39.93	0.08	1507	gi|1269807825|ref|NR_074513.2|	Ehrlichia ruminantium	1507	87.989			-	448	14	13	d__Bacteria	p__Proteobacteria	c__Alphaproteobacteria	o__Rickettsiales
ERM_002-00094_S478_L001	wFem	334	105	37	18	8	1	815960	715072	555775	430315	291061	52059	334	52059	815960	33.91	11507	3376	16	52	0	o__Rickettsiales	UID3811	63.85	1.03	Medium Quality	Neural Network (Specific Model)	0.86	237.505	815960	988	68.2	0.09	-	-	-	-	-		960	-	739	17	17	d__Bacteria	p__Proteobacteria	c__Alphaproteobacteria	o__Rickettsiales
ERM_002-00095_S479_L001	wCI	476	99	24	15	3	0	633787	474511	310571	246311	83662	0	476	30902	633787	34.29	4801	996	26	100	0.16	o__Rickettsiales	UID3811	38.16	2.79	Low Quality	Gradient Boost (General Model)	0.861	192.44	633787	949	40.35	1.19	-	-	-	-	-	101	2755	-	555	10	10	d__Bacteria	p__Proteobacteria	c__Alphaproteobacteria	o__Rickettsiales
ERM_002-00096_S480_L001	wFem	227	68	22	11	2	0	464919	396131	300021	227053	84393	0	227	47540	464919	34.07	8763	2238	12	38	0	o__Rickettsiales	UID3811	35.65	0.01	Low Quality	Neural Network (Specific Model)	0.85	208.604	464919	634	35.99	0.02	-	-	-	-	-	101	2755	-	458	15	15	d__Bacteria	p__Proteobacteria	c__Alphaproteobacteria	o__Rickettsiales
ERM_002-00097_S481_L001	wFem	44	9	5	1	0	0	60265	50363	40146	10744	0	0	44	10744	60265	35.5	6982	2440	4	7	0	k__Bacteria	UID203	5.26	0	Low Quality	Neural Network (Specific Model)	0.845	210.37	60265	81	4.9	0	-	-	-	-	-			-	44	1	1	Unclassified Bacteria	N/A	N/A	N/A
ERM_002-00098_S482_L001	wFem	247	69	28	15	1	0	510159	438830	345330	253696	36983	0	247	36983	510159	34.18	9778	3128	16	38	0	o__Rickettsiales	UID3811	39.07	0.85	Low Quality	Neural Network (Specific Model)	0.848	222.052	510159	652	34.98	0.04	1506	gi|1269807825|ref|NR_074513.2|	Ehrlichia ruminantium	1507	87.915	101		-	453	15	15	d__Bacteria	p__Proteobacteria	c__Alphaproteobacteria	o__Rickettsiales
ERM_002-00099_S483_L001	NA	40	6	4	3	2	0	116504	107695	103803	97915	86172	0	40	45570	116504	35.29	40602	11743	2	3	0	k__Bacteria	UID203	15.95	0	Low Quality	Neural Network (Specific Model)	0.847	239.174	116504	138	11.57	0	-	-	-	-	-			-	109	5	5	Unclassified Bacteria	N/A	N/A	N/A
ERM_002-00100_S484_L001	wFem	432	129	46	26	8	1	971350	835035	674917	541643	285308	52058	432	52058	971350	33.91	11877	2729	21	61	0	o__Rickettsiales	UID3811	72.39	1.65	Medium Quality	Neural Network (Specific Model)	0.862	234.133	971350	1196	71.89	1.1	1506	gi|1269807825|ref|NR_074513.2|	Ehrlichia ruminantium	1507	87.915			-	848	22	20	d__Bacteria	p__Proteobacteria	c__Alphaproteobacteria	o__Rickettsiales
ERM_002-00101_S485_L001	wFem	397	148	55	30	6	2	1096756	985958	761625	590246	222247	103874	397	52058	1096756	33.89	11114	3694	26	70	0.09	o__Rickettsiales	UID3811	81.41	2.07	Medium Quality	Neural Network (Specific Model)	0.863	242.653	1096756	1304	84.8	0.21	1506	gi|1269807825|ref|NR_074513.2|	Ehrlichia ruminantium	1507	87.915			-	987	30	29	d__Bacteria	p__Proteobacteria	c__Alphaproteobacteria	o__Rickettsiales
ERM_002-00102_S486_L001	wCI	367	128	51	23	7	0	885773	781397	625431	434201	217715	0	367	39585	885773	34.17	9747	4027	24	60	0	o__Rickettsiales	UID3811	68.87	1.07	Medium Quality	Neural Network (Specific Model)	0.867	243.01	885773	1057	65.96	0.73	578	gi|343206157|ref|NR_044747.1|	Ehrlichia ewingii	1435	89.619	101	2755	-	773	25	23	d__Bacteria	p__Proteobacteria	c__Alphaproteobacteria	o__Rickettsiales
ERM_002-00103_S487_L001	wFem	401	113	29	18	3	0	693519	572290	388869	316793	88508	0	401	31758	693519	33.91	7048	1691	22	74	0	o__Rickettsiales	UID3811	48.33	1.21	Low Quality	Neural Network (Specific Model)	0.856	211.567	693519	938	43.66	0.37	-	-	-	-	-	101	953	-	621	16	16	d__Bacteria	p__Proteobacteria	c__Alphaproteobacteria	o__Rickettsiales
ERM_002-00104_S488_L001	wFem	394	127	38	17	3	1	772158	665480	484737	327688	126667	63264	394	63264	772158	34.24	8763	2248	24	67	0	o__Rickettsiales	UID3811	57.19	1	Medium Quality	Gradient Boost (General Model)	0.863	221.806	772158	1004	60.3	1.39	-	-	-	-	-			-	689	21	20	d__Bacteria	p__Proteobacteria	c__Alphaproteobacteria	o__Rickettsiales
ERM_002-00105_S489_L001	wFem	260	65	20	7	0	0	354266	280110	188890	90663	0	0	260	18276	354266	34.1	6715	1408	18	53	0	o__Rickettsiales	UID3811	28.02	0.44	Low Quality	Neural Network (Specific Model)	0.846	184.924	354266	542	23.58	0.31	-	-	-	-	-	101	1160;1116	-	330	8	8	d__Bacteria	p__Proteobacteria	c__Alphaproteobacteria	o__Rickettsiales
ERM_002-00106_S490_L001	wFem	134	46	15	9	3	0	331845	300859	233376	191946	92032	0	134	33164	331845	34.22	15388	4025	8	19	0	o__Rickettsiales	UID3811	28.02	0	Low Quality	Neural Network (Specific Model)	0.848	228.002	331845	413	26.74	0	-	-	-	-	-			-	314	7	7	d__Bacteria	p__Proteobacteria	c__Alphaproteobacteria	o__Rickettsiales
ERM_002-00107_S491_L001	wCI	370	119	40	15	7	0	835382	730912	550948	366589	221809	0	370	34443	835382	34.35	9019	3048	21	60	0	k__Bacteria	UID203	45.19	1.75	Low Quality	Neural Network (Specific Model)	0.865	238.34	835382	1014	62.04	1.5	-	-	-	-	-	101	2755	-	722	22	21	d__Bacteria	p__Proteobacteria	c__Alphaproteobacteria	o__Rickettsiales
ERM_002-00108_S492_L001	wFem	333	96	34	11	2	0	581128	477401	342622	176260	53172	0	333	26735	581128	33.91	6511	1760	26	66	0.17	o__Rickettsiales	UID3811	44.28	2.35	Low Quality	Neural Network (Specific Model)	0.864	212.857	581128	789	47.14	0.23	-	-	-	-	-			-	539	14	14	d__Bacteria	p__Proteobacteria	c__Alphaproteobacteria	o__Rickettsiales
ERM_002-00109_S493_L001	wCI	287	89	31	18	4	0	643893	554665	414263	320917	115211	0	287	31252	643893	34.35	9545	3141	19	48	0	o__Rickettsiales	UID3811	50.06	0.64	Medium Quality	Neural Network (Specific Model)	0.866	231.79	643893	804	49.42	0.79	966	gi|1270533066|ref|NR_074500.2|	Ehrlichia chaffeensis	1508	87.578			-	569	19	18	d__Bacteria	p__Proteobacteria	c__Alphaproteobacteria	o__Rickettsiales
ERM_002-00110_S494_L001	wFem	346	98	34	22	2	0	692720	592533	459809	369436	70359	0	346	36319	692720	34.32	10233	2715	20	52	0.29	o__Rickettsiales	UID3811	49.76	1.21	Low Quality	Neural Network (Specific Model)	0.861	221.662	692720	900	50.54	0.18	-	-	-	-	-			-	626	21	19	d__Bacteria	p__Proteobacteria	c__Alphaproteobacteria	o__Rickettsiales
ERM_002-00111_S495_L001	wCI	232	70	23	11	0	0	410494	340950	247594	163662	0	0	232	21736	410494	34.05	7589	1771	17	46	0	k__Bacteria	UID203	26.48	0	Low Quality	Neural Network (Specific Model)	0.846	214.762	410494	541	25.11	0.85	-	-	-	-	-			-	360	13	13	d__Bacteria	p__Proteobacteria	c__Alphaproteobacteria	o__Rickettsiales
ERM_002-00112_S496_L001	wCI	513	111	29	12	1	0	661066	494072	321473	202877	26566	0	513	26566	661066	34.37	4880	973	31	113	0	o__Rickettsiales	UID3811	46.78	4.04	Low Quality	Neural Network (Specific Model)	0.855	192.476	661066	982	41.7	0.68	-	-	-	-	-	77	1955	-	579	14	14	d__Bacteria	p__Proteobacteria	c__Alphaproteobacteria	o__Rickettsiales
ERM_002-00113_S497_L001	NA	38	6	4	3	0	0	61051	49585	44422	37775	0	0	38	13965	61051	33.94	10642	3687	3	5	0	root	UID1	4.17	0	Low Quality	Neural Network (Specific Model)	0.864	218.975	61051	81	4.49	0	-	-	-	-	-			-	51	0	0	Unclassified Bacteria	N/A	N/A	N/A
ERM_002-00114_S498_L001	wFem	288	97	31	12	1	0	553971	474288	345296	208177	32217	0	288	32217	553971	33.85	8017	2109	20	54	0	o__Rickettsiales	UID3811	38.64	2.07	Low Quality	Neural Network (Specific Model)	0.846	215.926	553971	726	38.25	0.09	-	-	-	-	-			-	500	11	10	d__Bacteria	p__Proteobacteria	c__Alphaproteobacteria	o__Rickettsiales
ERM_002-00115_S499_L001	wFem	209	52	18	5	0	0	350914	282240	207161	100087	0	0	209	24101	350914	34.2	7989	1783	14	38	0	k__Bacteria	UID203	25.84	0	Low Quality	Neural Network (Specific Model)	0.852	202.781	350914	493	28.45	0.28	-	-	-	-	-			-	329	11	11	d__Bacteria	p__Proteobacteria	c__Alphaproteobacteria	o__Rickettsiales
ERM_002-00116_S500_L001	wFem	331	134	48	20	5	1	896312	818113	613560	424168	160373	53670	331	53670	896312	34.19	8751	3607	23	63	0	o__Rickettsiales	UID3811	70.61	0.91	Medium Quality	Neural Network (Specific Model)	0.859	240.163	896312	1072	70.18	0.15	-	-	-	-	-	101	2755	-	835	28	27	d__Bacteria	p__Proteobacteria	c__Alphaproteobacteria	o__Rickettsiales
ERM_002-00117_S501_L001	wFem	600	143	44	16	1	0	844673	656944	443204	242718	31415	0	600	31415	844673	34.17	5710	1214	41	122	0.12	o__Rickettsiales	UID3811	49.02	1.87	Low Quality	Neural Network (Specific Model)	0.859	199.107	844673	1219	45.71	0.09	-	-	-	-	-			-	721	13	12	d__Bacteria	p__Proteobacteria	c__Alphaproteobacteria	o__Rickettsiales
ERM_002-00118_S502_L001	wFem	361	104	34	12	2	0	635157	526351	373921	218749	66559	0	361	36713	635157	34.31	6674	1958	25	68	0	o__Rickettsiales	UID3811	51.05	1.37	Medium Quality	Neural Network (Specific Model)	0.857	212.673	635157	856	44.34	2.24	-	-	-	-	-	101	2755	-	565	14	13	d__Bacteria	p__Proteobacteria	c__Alphaproteobacteria	o__Rickettsiales
ERM_002-00119_S503_L001	wFem	428	146	54	33	13	3	1311351	1197046	983834	837100	531000	172352	428	62708	1311351	33.89	16932	5156	20	54	0	o__Rickettsiales	UID3811	98.72	3.21	High Quality	Neural Network (Specific Model)	0.862	252.727	1311351	1495	95.71	0.74	1506	gi|1269807825|ref|NR_074513.2|	Ehrlichia ruminantium	1507	87.915	101	2755	-	1164	34	32	d__Bacteria	p__Proteobacteria	c__Alphaproteobacteria	o__Rickettsiales
ERM_002-00120_S504_L001	wFem	263	82	28	11	0	0	490823	419123	285743	173835	0	0	263	23632	490823	34.06	6141	2307	21	51	0	o__Rickettsiales	UID3811	32.2	0.8	Low Quality	Neural Network (Specific Model)	0.843	219.149	490823	632	36.1	0.03	-	-	-	-	-	101	2755	-	425	7	7	d__Bacteria	p__Proteobacteria	c__Alphaproteobacteria	o__Rickettsiales
ERM_002-00121_S505_L001	NA	67	10	3	2	1	1	105748	87062	71362	64985	51628	51628	67	51628	105748	35.85	13357	2813	2	6	0	root	UID1	4.17	0	Low Quality	Neural Network (Specific Model)	0.811	195.177	105748	147	7.22	0	-	-	-	-	-			-	99	5	4	Unclassified Bacteria	N/A	N/A	N/A
ERM_002-00122_S506_L001	wFem	235	74	23	9	0	0	410498	345969	241837	138692	0	0	235	24092	410498	34.35	7119	1794	18	47	0.24	o__Rickettsiales	UID3811	28.91	0.85	Low Quality	Neural Network (Specific Model)	0.843	206.498	410498	560	27.29	0.06	-	-	-	-	-	101		-	369	12	12	d__Bacteria	p__Proteobacteria	c__Alphaproteobacteria	o__Rickettsiales
ERM_002-00123_S507_L001	wFem	327	143	60	39	9	1	1221135	1143996	969437	813904	354474	64387	327	64387	1221135	34.03	15450	6509	23	51	0	o__Rickettsiales	UID3811	93.38	1.92	High Quality	Neural Network (Specific Model)	0.862	261.728	1221135	1345	95.31	0.21	1506	gi|1269807825|ref|NR_074513.2|	Ehrlichia ruminantium	1507	87.915	101	1831;977	-	1103	31	30	d__Bacteria	p__Proteobacteria	c__Alphaproteobacteria	o__Rickettsiales
ERM_002-00124_S508_L001	wFem	330	130	51	32	8	1	1062794	973650	789664	655920	282366	62075	330	62075	1062794	34.02	12953	4963	22	53	0	o__Rickettsiales	UID3811	81.52	1.13	Medium Quality	Neural Network (Specific Model)	0.859	248.089	1062794	1230	82.97	0.12	1506	gi|1269807825|ref|NR_074513.2|	Ehrlichia ruminantium	1507	87.915	101	1404;1287	-	985	31	29	d__Bacteria	p__Proteobacteria	c__Alphaproteobacteria	o__Rickettsiales
ERM_002-00125_S509_L001	wFem	324	102	39	20	6	0	742903	645458	514368	376584	174739	0	324	31036	742903	33.96	10059	3189	20	50	0	o__Rickettsiales	UID3811	54.31	1.01	Medium Quality	Neural Network (Specific Model)	0.854	233.237	742903	910	53.74	0.2	1506	gi|1269807825|ref|NR_074513.2|	Ehrlichia ruminantium	1507	87.915	101	2755	-	656	20	18	d__Bacteria	p__Proteobacteria	c__Alphaproteobacteria	o__Rickettsiales
ERM_002-00126_S510_L001	wFem	369	116	26	10	0	0	552361	445377	273770	151419	0	0	369	23840	552361	34.23	4998	1268	27	89	0.18	o__Rickettsiales	UID3811	43.4	3.09	Low Quality	Neural Network (Specific Model)	0.85	197.307	552361	796	39.63	1.21	-	-	-	-	-	101	2484	-	498	10	10	d__Bacteria	p__Proteobacteria	c__Alphaproteobacteria	o__Rickettsiales
ERM_002-00127_S511_L001	wFem	496	155	43	24	6	1	997997	856394	610302	474662	210031	57533	496	57533	997997	33.95	9157	2178	27	85	0	o__Rickettsiales	UID3811	75.93	3.01	Medium Quality	Neural Network (Specific Model)	0.861	226.34	997997	1270	73.03	0.43	1506	gi|1269807825|ref|NR_074513.2|	Ehrlichia ruminantium	1507	87.915	101	2755	-	876	24	22	d__Bacteria	p__Proteobacteria	c__Alphaproteobacteria	o__Rickettsiales
ERM_002-00128_S512_L001	NA	31	4	3	3	1	1	99474	91541	90422	90422	64783	64783	31	64783	99474	34.56	64783	13979	1	2	0	root	UID1	0	0	-	Neural Network (Specific Model)	0.861	222.388	99474	129	4.39	0	-	-	-	-	-			-	103	4	4	-	-	-	-
ERM_002-00129_S513_L001	wCI	287	88	27	16	4	0	572339	492253	373474	289178	118642	0	287	34689	572339	34.31	10768	2466	16	44	0.17	o__Rickettsiales	UID3811	43.34	0.78	Low Quality	Neural Network (Specific Model)	0.871	217.803	572339	766	43.62	0.04	-	-	-	-	-			-	536	14	14	d__Bacteria	p__Proteobacteria	c__Alphaproteobacteria	o__Rickettsiales
ERM_002-00130_S514_L001	NA	49	6	3	1	0	0	58024	44651	35223	21756	0	0	49	21756	58024	37.24	8027	1179	2	6	0	k__Bacteria	UID203	4.09	0	Low Quality	Neural Network (Specific Model)	0.87	168.84	58024	100	3.05	0	-	-	-	-	-			-	59	0	0	Unclassified Bacteria	N/A	N/A	N/A
ERM_002-00131_S515_L001	wFem	385	132	48	27	5	0	926165	817060	620802	466559	153632	0	385	33791	926165	33.92	10276	3330	27	67	0	o__Rickettsiales	UID3811	71.68	1.28	Medium Quality	Neural Network (Specific Model)	0.858	234.847	926165	1132	70.28	0.3	-	-	-	-	-	101	2755	-	845	26	24	d__Bacteria	p__Proteobacteria	c__Alphaproteobacteria	o__Rickettsiales
ERM_002-00132_S516_L001	wFem	227	70	25	12	1	0	447691	378777	272966	181937	28665	0	227	28665	447691	33.73	7707	2160	17	43	0	k__Bacteria	UID203	28.95	0	Low Quality	Neural Network (Specific Model)	0.856	229.652	447691	558	28.25	0.09	1506	gi|1269807825|ref|NR_074513.2|	Ehrlichia ruminantium	1507	87.915			-	388	6	6	d__Bacteria	p__Proteobacteria	c__Alphaproteobacteria	o__Rickettsiales
ERM_002-00133_S517_L001	wCI	49	5	2	2	1	1	117684	105585	100112	100112	75833	75833	49	75833	117684	34.9	75833	24279	1	2	0	o__Rickettsiales	UID3811	10.83	0.21	Low Quality	Neural Network (Specific Model)	0.877	277.79	117684	124	9.67	0	-	-	-	-	-			-	89	2	2	d__Bacteria	p__Proteobacteria	c__Alphaproteobacteria	o__Rickettsiales
ERM_002-00134_S518_L001	wFem	484	126	21	9	2	1	654942	499241	305224	226068	97062	52059	484	52059	654942	33.74	3958	1025	27	119	0	o__Rickettsiales	UID3811	47.83	1.35	Low Quality	Neural Network (Specific Model)	0.862	195.44	654942	967	43.9	0.77	-	-	-	-	-	101	2755	-	582	12	12	d__Bacteria	p__Proteobacteria	c__Alphaproteobacteria	o__Rickettsiales
ERM_002-00135_S519_L001	wFem	400	152	54	32	8	0	1123336	1014316	790553	639133	262322	0	400	42797	1123336	34.02	12889	4036	26	66	0.18	o__Rickettsiales	UID3811	87.54	2.46	Medium Quality	Neural Network (Specific Model)	0.861	244.981	1123336	1320	83.7	0.32	1506	gi|1269807825|ref|NR_074513.2|	Ehrlichia ruminantium	1507	87.915	101	2755	-	1026	26	25	d__Bacteria	p__Proteobacteria	c__Alphaproteobacteria	o__Rickettsiales
ERM_002-00136_S520_L001	wFem	349	129	37	20	2	0	750225	654007	469293	336336	62525	0	349	36316	750225	34.13	8758	2130	25	67	0	o__Rickettsiales	UID3811	57.77	1.11	Medium Quality	Neural Network (Specific Model)	0.864	223.208	750225	972	54.66	0.02	1506	gi|1269807825|ref|NR_074513.2|	Ehrlichia ruminantium	1507	87.915			-	702	18	17	d__Bacteria	p__Proteobacteria	c__Alphaproteobacteria	o__Rickettsiales
ERM_002-00137_S521_L001	wFem	405	141	42	22	8	1	981607	862368	650358	516265	286671	65353	405	65353	981607	33.9	12469	2853	20	65	0	o__Rickettsiales	UID3811	72.52	1.74	Medium Quality	Neural Network (Specific Model)	0.861	237.927	981607	1188	73.62	0.76	1506	gi|1269807825|ref|NR_074513.2|	Ehrlichia ruminantium	1507	87.915	101	2755	-	879	29	27	d__Bacteria	p__Proteobacteria	c__Alphaproteobacteria	o__Rickettsiales
ERM_002-00138_S522_L001	wFem	357	21	4	3	0	0	212135	108651	73584	68100	0	0	357	24487	212135	34.85	1118	289	19	145	0.47	o__Rickettsiales	UID3811	10.05	0.21	Low Quality	Neural Network (Specific Model)	0.843	126.934	212135	472	11.96	0	-	-	-	-	-			-	159	9	8	Unclassified Bacteria	N/A	N/A	N/A
ERM_002-00139_S523_L001	wFem	1297	289	55	24	6	0	1593936	1175318	700860	477214	197719	0	1297	38693	1593936	34.06	3874	941	78	310	0	k__Bacteria	UID203	96.49	22.15	-	Gradient Boost (General Model)	0.856	192.395	1593936	2371	90.76	8.11	1506	gi|1269807825|ref|NR_074513.2|	Ehrlichia ruminantium	1507	87.915	77	1955	-	1295	32	30	d__Bacteria	p__Proteobacteria	c__Alphaproteobacteria	o__Rickettsiales
ERM_002-00140_S524_L001	wFem	394	116	32	17	2	0	698114	579304	391630	287338	75996	0	394	38855	698114	34.2	6926	1826	25	75	0.14	k__Bacteria	UID203	42.5	0	Low Quality	Neural Network (Specific Model)	0.855	218.958	698114	912	43.93	0.4	1394	gi|1270533066|ref|NR_074500.2|	Ehrlichia chaffeensis	1508	87.877			-	615	15	15	d__Bacteria	p__Proteobacteria	c__Alphaproteobacteria	o__Rickettsiales
ERM_002-00141_S525_L001	wFem	251	84	38	17	1	0	594670	523756	421922	266818	30793	0	251	30793	594670	34.08	8693	3971	21	44	0	o__Rickettsiales	UID3811	44.41	1.5	Low Quality	Neural Network (Specific Model)	0.849	229.019	594670	737	45.23	0	1090	gi|1269807825|ref|NR_074513.2|	Ehrlichia ruminantium	1507	88.349	101	2755	-	557	16	15	d__Bacteria	p__Proteobacteria	c__Alphaproteobacteria	o__Rickettsiales
ERM_002-00142_S526_L001	wFem	200	68	25	13	1	0	425692	372109	280354	187906	34480	0	200	34480	425692	34.2	9495	3032	16	35	0	k__Bacteria	UID203	21.05	1.75	Low Quality	Neural Network (Specific Model)	0.855	223.55	425692	545	24.23	0.04	-	-	-	-	-			-	414	7	7	d__Bacteria	p__Proteobacteria	c__Alphaproteobacteria	o__Rickettsiales
ERM_002-00143_S527_L001	wFem	514	158	47	23	4	0	1003683	852995	625991	464980	121965	0	514	40485	1003683	34.05	8963	2038	27	88	0	o__Rickettsiales	UID3811	74.89	2.35	Medium Quality	Neural Network (Specific Model)	0.856	224.347	1003683	1281	70.33	2.08	1035	gi|1270533066|ref|NR_074500.2|	Ehrlichia chaffeensis	1508	88.986			-	872	26	24	d__Bacteria	p__Proteobacteria	c__Alphaproteobacteria	o__Rickettsiales
ERM_002-00144_S528_L001	wFem	571	91	20	9	3	0	592698	392572	255394	177102	87064	0	571	31269	592698	33.91	2622	661	32	156	0.17	k__Bacteria	UID203	44.53	2.63	Low Quality	Neural Network (Specific Model)	0.856	166.014	592698	1023	43.03	0.24	1506	gi|1269807825|ref|NR_074513.2|	Ehrlichia ruminantium	1507	87.915			-	549	10	10	d__Bacteria	p__Proteobacteria	c__Alphaproteobacteria	o__Rickettsiales
ERM_002-00145_S529_L001	wFem	230	127	59	40	13	2	1276668	1232086	1083098	945618	524354	135597	230	78011	1276668	33.93	17593	9469	19	42	0.16	o__Rickettsiales	UID3811	99.15	1.28	High Quality	Neural Network (Specific Model)	0.863	280.575	1276668	1313	99.66	0.19	1506	gi|1269807825|ref|NR_074513.2|	Ehrlichia ruminantium	1507	87.915	101	2755	-	1164	34	32	d__Bacteria	p__Proteobacteria	c__Alphaproteobacteria	o__Rickettsiales
ERM_002-00146_S530_L001	wCI	382	135	36	22	4	0	843551	733488	514567	418854	144011	0	382	47977	843551	33.98	9353	2607	23	68	0	o__Rickettsiales	UID3811	70.58	2.54	Medium Quality	Neural Network (Specific Model)	0.862	225.848	843551	1077	65.41	1.4	1506	gi|1269807825|ref|NR_074513.2|	Ehrlichia ruminantium	1507	87.915			-	784	27	23	d__Bacteria	p__Proteobacteria	c__Alphaproteobacteria	o__Rickettsiales
ERM_002-00147_S531_L001	NA	43	13	5	4	1	1	146837	137508	119695	111115	61528	61528	43	61528	146837	34.48	24507	12276	2	4	0	k__Bacteria	UID203	5.1	0.16	Low Quality	Neural Network (Specific Model)	0.856	252.958	146837	166	7.92	0.02	-	-	-	-	-			-	132	1	1	Unclassified Bacteria	N/A	N/A	N/A
ERM_002-00148_S532_L001	wFem	214	63	17	9	1	0	355975	295872	194620	136412	32223	0	214	32223	355975	34.25	6300	1752	15	43	0	o__Rickettsiales	UID3811	18.13	0.43	Low Quality	Neural Network (Specific Model)	0.856	202.734	355975	503	18.64	0.01	-	-	-	-	-			-	332	8	8	d__Bacteria	p__Proteobacteria	c__Alphaproteobacteria	o__Rickettsiales
ERM_002-00149_S533_L001	wFem	329	109	40	20	1	0	698672	602787	452233	305767	32428	0	329	32428	698672	34.16	8724	2611	25	61	0.43	o__Rickettsiales	UID3811	48.77	1.97	Low Quality	Neural Network (Specific Model)	0.864	228.413	698672	884	51.43	0.73	-	-	-	-	-			-	631	14	13	d__Bacteria	p__Proteobacteria	c__Alphaproteobacteria	o__Rickettsiales
ERM_002-00150_S534_L001	wFem	576	74	16	8	0	0	499397	306087	190863	129226	0	0	576	23283	499397	34.06	2293	524	35	172	0.4	o__Rickettsiales	UID3811	34.39	0.96	Low Quality	Neural Network (Specific Model)	0.86	162.209	499397	886	31.74	1.11	-	-	-	-	-			-	429	7	7	d__Bacteria	p__Proteobacteria	c__Alphaproteobacteria	o__Rickettsiales
ERM_002-00151_S535_L001	wFem	431	128	33	17	4	0	773033	644491	442827	329251	121934	0	431	42121	773033	34.08	7706	1708	24	80	0	o__Rickettsiales	UID3811	59.62	2.24	Medium Quality	Neural Network (Specific Model)	0.857	211.614	773033	1048	58.11	0.68	1506	gi|1269807825|ref|NR_074513.2|	Ehrlichia ruminantium	1507	87.915	101	2755	-	683	20	20	d__Bacteria	p__Proteobacteria	c__Alphaproteobacteria	o__Rickettsiales
ERM_002-00152_S536_L001	wFem	228	73	33	18	0	0	544332	481936	393727	286095	0	0	228	23751	544332	34.31	11275	3993	17	37	0	o__Rickettsiales	UID3811	37.54	1.3	Low Quality	Neural Network (Specific Model)	0.868	238.686	544332	662	43.4	0.89	1506	gi|1269807825|ref|NR_074513.2|	Ehrlichia ruminantium	1507	87.915			-	486	9	8	d__Bacteria	p__Proteobacteria	c__Alphaproteobacteria	o__Rickettsiales
ERM_002-00153_S537_L001	wFem	424	157	53	28	3	0	1009368	895979	657865	488247	99716	0	424	39610	1009368	34	8763	3412	30	77	0.2	o__Rickettsiales	UID3811	73.53	1.97	Medium Quality	Neural Network (Specific Model)	0.86	236.136	1009368	1229	78.81	1.18	-	-	-	-	-	101		-	934	20	20	d__Bacteria	p__Proteobacteria	c__Alphaproteobacteria	o__Rickettsiales
ERM_002-00154_S538_L001	wFem	522	142	39	24	3	0	905506	745300	523540	418636	110135	0	522	46247	905506	33.89	8746	1700	28	91	0	o__Rickettsiales	UID3811	66.17	2.07	Medium Quality	Neural Network (Specific Model)	0.858	213.296	905506	1218	65.06	0.24	-	-	-	-	-	101	2755	-	790	23	21	d__Bacteria	p__Proteobacteria	c__Alphaproteobacteria	o__Rickettsiales
ERM_002-00155_S539_L001	wFem	446	146	52	29	7	1	1112659	983679	776602	606267	262473	59406	446	59406	1112659	33.95	12556	3687	25	66	0.09	o__Rickettsiales	UID3811	85.07	1.28	Medium Quality	Neural Network (Specific Model)	0.862	236.962	1112659	1354	83.65	0.26	396	gi|1270533066|ref|NR_074500.2|	Ehrlichia chaffeensis	1508	87.879	101	2755	-	1011	28	26	d__Bacteria	p__Proteobacteria	c__Alphaproteobacteria	o__Rickettsiales
ERM_002-00156_S540_L001	wFem	415	117	31	19	3	0	740031	611666	444415	363912	96205	0	415	40914	740031	34.16	8722	1599	20	73	0	o__Rickettsiales	UID3811	60.21	1.83	Medium Quality	Neural Network (Specific Model)	0.867	216.276	740031	992	62.83	0.13	-	-	-	-	-			-	650	18	17	d__Bacteria	p__Proteobacteria	c__Alphaproteobacteria	o__Rickettsiales
ERM_002-00157_S541_L001	wFem	477	181	57	27	12	0	1196283	1066283	791666	581751	358182	0	477	36978	1196283	34.01	9512	3425	29	84	0	o__Rickettsiales	UID3811	92.65	1.72	High Quality	Neural Network (Specific Model)	0.863	237.535	1196283	1453	88.22	0.76	-	-	-	-	-	101	2755	-	1090	29	27	d__Bacteria	p__Proteobacteria	c__Alphaproteobacteria	o__Rickettsiales
ERM_002-00158_S542_L001	wFem	322	144	56	39	11	1	1208450	1130814	931790	811475	360261	52571	322	52571	1208450	33.86	15873	6206	24	52	0	o__Rickettsiales	UID3811	92.84	1.28	High Quality	Neural Network (Specific Model)	0.862	262.932	1208450	1324	95.49	0.24	1506	gi|1269807825|ref|NR_074513.2|	Ehrlichia ruminantium	1507	87.915	101	2755	-	1094	32	29	d__Bacteria	p__Proteobacteria	c__Alphaproteobacteria	o__Rickettsiales
ERM_002-00159_S543_L001	wFem	250	87	32	12	1	0	547865	475845	333334	188816	25132	0	250	25132	547865	33.9	7077	2970	23	52	0.18	o__Rickettsiales	UID3811	39.54	0.64	Low Quality	Neural Network (Specific Model)	0.856	227.88	547865	689	38.33	0.12	-	-	-	-	-			-	515	16	14	d__Bacteria	p__Proteobacteria	c__Alphaproteobacteria	o__Rickettsiales
ERM_002-00160_S544_L001	wFem	303	140	55	36	12	2	1224778	1156063	967139	835924	428924	103931	303	52058	1224778	33.92	18219	6299	21	47	0	o__Rickettsiales	UID3811	97.01	1.92	High Quality	Neural Network (Specific Model)	0.861	264.827	1224778	1331	96.24	1.42	1506	gi|1269807825|ref|NR_074513.2|	Ehrlichia ruminantium	1507	87.915	101	2755	-	1120	34	32	d__Bacteria	p__Proteobacteria	c__Alphaproteobacteria	o__Rickettsiales
ERM_002-00161_S545_L001	wFem	279	98	31	18	4	0	647141	572314	410085	321675	107213	0	279	28692	647141	34.2	9565	3335	19	50	0.15	o__Rickettsiales	UID3811	53.38	0.9	Medium Quality	Neural Network (Specific Model)	0.86	241.163	647141	771	47.97	0.19	1507	gi|1269807825|ref|NR_074513.2|	Ehrlichia ruminantium	1507	87.989			-	567	20	20	d__Bacteria	p__Proteobacteria	c__Alphaproteobacteria	o__Rickettsiales
ERM_002-00162_S546_L001	wFem	526	139	39	21	2	0	873418	710914	503002	376628	72087	0	526	45008	873418	34.02	6638	1664	29	95	0	o__Rickettsiales	UID3811	64.01	2.14	Medium Quality	Neural Network (Specific Model)	0.857	217.5	873418	1151	57.41	0.14	1506	gi|1269807825|ref|NR_074513.2|	Ehrlichia ruminantium	1507	87.915			-	750	19	19	d__Bacteria	p__Proteobacteria	c__Alphaproteobacteria	o__Rickettsiales
ERM_002-00163_S547_L001	wCI	342	119	38	12	1	0	649521	555854	367476	187401	28729	0	342	28729	649521	34.34	6239	2321	31	73	0	o__Rickettsiales	UID3811	45.65	0.43	Low Quality	Neural Network (Specific Model)	0.864	219.917	649521	854	47.2	0.14	-	-	-	-	-			-	586	13	13	d__Bacteria	p__Proteobacteria	c__Alphaproteobacteria	o__Rickettsiales
ERM_002-00164_S548_L001	wFem	304	82	34	15	3	0	640829	550275	437938	295342	92578	0	304	35706	640829	34.14	9315	3747	18	44	0.16	o__Rickettsiales	UID3811	52.74	1.08	Medium Quality	Gradient Boost (General Model)	0.851	220.049	640829	829	50.87	1.01	1506	gi|1269807825|ref|NR_074513.2|	Ehrlichia ruminantium	1507	87.915	101	2755	-	594	15	15	d__Bacteria	p__Proteobacteria	c__Alphaproteobacteria	o__Rickettsiales
ERM_002-00165_S549_L001	wFem	334	145	58	37	11	1	1240666	1155087	953370	813008	393682	64583	334	64583	1240666	33.92	15113	5895	23	54	0.08	o__Rickettsiales	UID3811	96.37	2.14	High Quality	Neural Network (Specific Model)	0.862	259.526	1240666	1378	98.74	0.38	1506	gi|1269807825|ref|NR_074513.2|	Ehrlichia ruminantium	1507	87.915	101	2755	-	1138	33	31	d__Bacteria	p__Proteobacteria	c__Alphaproteobacteria	o__Rickettsiales
ERM_002-00166_S550_L001	NA	63	5	3	2	1	0	88119	70139	63464	58430	36458	0	63	36458	88119	35.09	21972	4726	2	4	0	k__Bacteria	UID203	5.26	0	Low Quality	Neural Network (Specific Model)	0.846	202.39	88119	123	4.79	0.01	-	-	-	-	-			-	72	1	1	Unclassified Bacteria	N/A	N/A	N/A
ERM_002-00167_S551_L001	wFem	328	79	18	6	1	0	423844	322369	202197	116035	36885	0	328	36885	423844	34.28	3888	1062	21	75	0.24	o__Rickettsiales	UID3811	28.3	1.34	Low Quality	Neural Network (Specific Model)	0.857	196.26	423844	619	24.92	0.07	-	-	-	-	-	101	2755	-	372	13	12	d__Bacteria	p__Proteobacteria	c__Alphaproteobacteria	o__Rickettsiales
ERM_002-00168_S552_L001	wFem	467	155	51	30	10	0	1142263	1014387	781252	634247	340875	0	467	49627	1142263	33.95	13238	3694	25	70	0.09	o__Rickettsiales	UID3811	92.27	1.04	High Quality	Neural Network (Specific Model)	0.864	234.339	1142263	1409	89.36	0.08	1506	gi|1269807825|ref|NR_074513.2|	Ehrlichia ruminantium	1507	87.915	101	2370	-	1047	28	26	d__Bacteria	p__Proteobacteria	c__Alphaproteobacteria	o__Rickettsiales
ERM_002-00169_S553_L001	wFem	315	118	45	23	7	0	911556	826871	649704	494405	237337	0	315	44478	911556	33.97	12759	4325	20	53	0.33	o__Rickettsiales	UID3811	69.46	1.5	Medium Quality	Gradient Boost (General Model)	0.86	249.461	911556	1051	74.04	1.29	1506	gi|1269807825|ref|NR_074513.2|	Ehrlichia ruminantium	1507	87.915			-	829	24	22	d__Bacteria	p__Proteobacteria	c__Alphaproteobacteria	o__Rickettsiales
ERM_002-00170_S554_L001	wFem	328	86	29	9	0	0	494216	400457	268890	124116	0	0	328	19239	494216	34.6	5488	1626	25	63	0	o__Rickettsiales	UID3811	35.28	0.64	Low Quality	Neural Network (Specific Model)	0.85	193.19	494216	728	31.64	1.35	-	-	-	-	-			-	465	13	13	d__Bacteria	p__Proteobacteria	c__Alphaproteobacteria	o__Rickettsiales
ERM_002-00171_S555_L001	wFem	276	84	27	17	5	0	607212	525914	401513	329886	135196	0	276	29022	607212	34.12	12188	2967	15	42	0	o__Rickettsiales	UID3811	38.89	1.28	Low Quality	Neural Network (Specific Model)	0.868	228.894	607212	770	42.47	1.02	-	-	-	-	-	101	2755	-	564	10	10	d__Bacteria	p__Proteobacteria	c__Alphaproteobacteria	o__Rickettsiales
ERM_002-00172_S556_L001	wFem	326	97	33	12	0	0	561674	461292	333396	177329	0	0	326	23859	561674	33.88	7424	1587	25	64	0	o__Rickettsiales	UID3811	41.48	1.37	Low Quality	Neural Network (Specific Model)	0.858	214.358	561674	752	39.6	0.13	-	-	-	-	-			-	509	11	11	d__Bacteria	p__Proteobacteria	c__Alphaproteobacteria	o__Rickettsiales
ERM_002-00173_S557_L001	wFem	262	80	29	18	4	1	624108	543027	434320	358273	138721	50362	262	50362	624108	33.99	12471	2910	15	38	0	o__Rickettsiales	UID3811	51.69	1.42	Medium Quality	Neural Network (Specific Model)	0.859	232.096	624108	773	51.66	0.03	1506	gi|1269807825|ref|NR_074513.2|	Ehrlichia ruminantium	1507	87.915			-	565	21	19	d__Bacteria	p__Proteobacteria	c__Alphaproteobacteria	o__Rickettsiales
ERM_002-00174_S558_L001	wFem	48	2	1	1	1	1	64938	53225	51692	51692	51692	51692	48	51692	64938	35.46	51692	51692	1	1	0	o__Rickettsiales	UID3811	5.13	0	Low Quality	Gradient Boost (General Model)	0.879	156.41	64938	122	29.49	0.02	-	-	-	-	-			-	76	3	3	d__Bacteria	p__Proteobacteria	c__Alphaproteobacteria	o__Rickettsiales
ERM_002-00175_S559_L001	wFem	338	123	49	26	4	1	917413	822240	645804	486166	138072	51052	338	51052	917413	34.15	11389	3687	24	60	0	o__Rickettsiales	UID3811	66.92	0.85	Medium Quality	Neural Network (Specific Model)	0.863	241.015	917413	1099	71.71	1.08	1506	gi|1269807825|ref|NR_074513.2|	Ehrlichia ruminantium	1507	87.915			-	833	24	22	d__Bacteria	p__Proteobacteria	c__Alphaproteobacteria	o__Rickettsiales
ERM_002-00176_S560_L001	NA	74	10	5	1	0	0	77094	59101	47557	14981	0	0	74	14981	77094	37.98	7958	1552	4	9	1.3	k__Bacteria	UID203	3.51	0	Low Quality	Neural Network (Specific Model)	0.832	172.823	77094	124	5.68	0	-	-	-	-	-			-	54	2	2	Unclassified Bacteria	N/A	N/A	N/A
ERM_002-00177_S561_L001	wFem	482	178	54	25	6	1	1082652	946194	678751	482359	212778	57586	482	57586	1082652	34.06	7572	2365	32	93	0	o__Rickettsiales	UID3811	78.32	2.63	Medium Quality	Neural Network (Specific Model)	0.861	234.485	1082652	1330	78.07	0.31	-	-	-	-	-	101	2755	-	955	27	26	d__Bacteria	p__Proteobacteria	c__Alphaproteobacteria	o__Rickettsiales
ERM_002-00178_S562_L001	wFem	317	141	53	39	13	2	1221168	1140285	949430	859293	444166	103747	317	52058	1221168	33.94	17885	6278	21	47	0	o__Rickettsiales	UID3811	93.52	1.85	High Quality	Neural Network (Specific Model)	0.863	263.181	1221168	1339	91.34	0.21	1506	gi|1269807825|ref|NR_074513.2|	Ehrlichia ruminantium	1507	87.915	101	2755	-	1113	31	29	d__Bacteria	p__Proteobacteria	c__Alphaproteobacteria	o__Rickettsiales
ERM_002-00179_S563_L001	wCI	240	39	9	5	0	0	258821	185082	110633	81464	0	0	240	22233	258821	35.15	4538	768	13	50	0.39	o__Rickettsiales	UID3811	17.2	0.85	Low Quality	Neural Network (Specific Model)	0.855	180.983	258821	409	10.28	0.06	1406	gi|1270533066|ref|NR_074500.2|	Ehrlichia chaffeensis	1508	88.051			-	205	5	5	d__Bacteria	p__Proteobacteria	c__Alphaproteobacteria	o__Rickettsiales
ERM_002-00180_S564_L001	wFem	295	128	55	37	15	4	1268466	1201240	1036878	916277	568967	225980	295	60845	1268466	34.2	22143	7271	18	42	0.08	o__Rickettsiales	UID3811	99.36	1.5	High Quality	Neural Network (Specific Model)	0.862	268.329	1268466	1363	98.9	0.18	1506	gi|1269807825|ref|NR_074513.2|	Ehrlichia ruminantium	1507	87.915	101	2755	-	1145	34	32	d__Bacteria	p__Proteobacteria	c__Alphaproteobacteria	o__Rickettsiales
ERM_002-00181_S565_L001	wFem	77	2	2	2	1	0	90131	68646	68646	68646	43965	0	77	43965	90131	36.18	24681	24681	2	2	0	o__Rickettsiales	UID3811	6.2	0	Low Quality	Neural Network (Specific Model)	0.841	156.377	90131	162	6.02	0	-	-	-	-	-	101	2755	-	89	6	6	d__Bacteria	p__Proteobacteria	c__Alphaproteobacteria	o__Rickettsiales
ERM_002-00182_S566_L001	NA	9	0	0	0	0	0	2312	0	0	0	0	0	9	308	2312	60.21	255	228	5	7	0	root	UID1	0	0	-	Gradient Boost (General Model)	0.933	72.3	2312	10	6.38	0	-	-	-	-	-			-	1	0	0	-	-	-	-
ERM_002-00183_S567_L001	NA	65	10	4	2	2	0	115704	97938	86833	71990	71990	0	65	43295	115704	35.13	28695	5220	2	4	0	k__Bacteria	UID203	5.26	0	Low Quality	Neural Network (Specific Model)	0.862	196.794	115704	170	6.33	0	-	-	-	-	-			-	113	1	1	Unclassified Bacteria	N/A	N/A	N/A
ERM_002-00184_S568_L001	wFem	364	102	32	13	1	0	631704	528577	375511	228573	27348	0	364	27348	631704	34.06	7395	1991	23	63	0.16	o__Rickettsiales	UID3811	42.02	1.5	Low Quality	Neural Network (Specific Model)	0.861	218.002	631704	835	46.39	0.43	-	-	-	-	-			-	566	14	14	d__Bacteria	p__Proteobacteria	c__Alphaproteobacteria	o__Rickettsiales
ERM_002-00185_S569_L001	wFem	423	133	43	19	1	0	804920	683410	484257	317295	38524	0	423	38524	804920	34.03	7039	2060	30	81	0.12	k__Bacteria	UID203	44.74	0	Low Quality	Neural Network (Specific Model)	0.858	223.997	804920	1032	54.79	0.1	1506	gi|1269807825|ref|NR_074513.2|	Ehrlichia ruminantium	1507	87.915			-	713	23	21	d__Bacteria	p__Proteobacteria	c__Alphaproteobacteria	o__Rickettsiales
ERM_002-00186_S570_L001	wFem	272	77	32	12	3	0	554270	474520	378800	233439	92544	0	272	35227	554270	33.97	8724	2729	17	43	0	o__Rickettsiales	UID3811	42.41	1.07	Low Quality	Neural Network (Specific Model)	0.852	215.598	554270	733	40.98	0.06	1506	gi|1269807825|ref|NR_074513.2|	Ehrlichia ruminantium	1507	87.915			-	517	17	16	d__Bacteria	p__Proteobacteria	c__Alphaproteobacteria	o__Rickettsiales
ERM_002-00187_S571_L001	wFem	337	40	10	4	0	0	265047	143909	91822	49593	0	0	337	16731	265047	33.55	1342	471	30	121	0	root	UID1	0.46	0	Low Quality	Neural Network (Specific Model)	0.85	147.381	265047	512	12.03	0.18	-	-	-	-	-			-	240	5	4	Unclassified Bacteria	N/A	N/A	N/A
ERM_002-00188_S572_L001	NA	80	12	7	5	2	0	142564	117963	106691	95474	53755	0	80	27872	142564	35.52	14832	3076	4	8	0	k__Bacteria	UID203	3.51	0	Low Quality	Neural Network (Specific Model)	0.841	198.906	142564	202	9.3	0	-	-	-	-	-			-	140	4	4	Unclassified Bacteria	N/A	N/A	N/A
ERM_002-00189_S573_L001	wFem	402	98	32	18	4	0	705885	582349	421580	318642	111577	0	402	32917	705885	34.08	8722	2586	22	62	0.14	o__Rickettsiales	UID3811	48.39	0.45	Low Quality	Neural Network (Specific Model)	0.855	213.245	705885	947	51.91	0.11	1006;489	gi|1270533066|ref|NR_074500.2|;gi|1269807825|ref|NR_074513.2|	Ehrlichia chaffeensis;Ehrlichia ruminantium	1508;1507	87.873;88.753	101	2755	-	597	14	14	d__Bacteria	p__Proteobacteria	c__Alphaproteobacteria	o__Rickettsiales
ERM_002-00190_S574_L001	wFem	235	5	2	2	1	0	116972	56491	50909	50909	34862	0	235	34862	116972	41.33	684	250	8	107	0	o__Rickettsiales	UID3811	9.12	0.04	Low Quality	Neural Network (Specific Model)	0.83	123.852	116972	264	6.37	0	-	-	-	-	-			-	82	3	3	d__Bacteria	p__Proteobacteria	c__Alphaproteobacteria	o__Rickettsiales
ERM_002-00191_S575_L001	wFem	356	101	32	12	1	0	577334	467760	319339	178202	25783	0	356	25783	577334	33.94	5889	1643	27	74	0	o__Rickettsiales	UID3811	45.62	1.79	Low Quality	Neural Network (Specific Model)	0.853	204.846	577334	805	40.89	0.56	-	-	-	-	-	101	1654	-	529	12	12	d__Bacteria	p__Proteobacteria	c__Alphaproteobacteria	o__Rickettsiales
ERM_002-00192_S576_L001	wCI	288	82	29	14	1	0	527019	449911	343468	246300	33537	0	288	33537	527019	34.39	8694	2342	16	45	0.19	o__Rickettsiales	UID3811	45.56	2.14	Low Quality	Gradient Boost (General Model)	0.862	214.32	527019	709	45.41	0.05	-	-	-	-	-			-	471	11	11	d__Bacteria	p__Proteobacteria	c__Alphaproteobacteria	o__Rickettsiales
ERM_002-00193_S577_L001	wFem	401	136	51	32	10	1	1102334	988900	803067	674654	332820	50562	401	50562	1102334	34.01	14121	3961	22	57	0.09	o__Rickettsiales	UID3811	82.8	2.58	Medium Quality	Neural Network (Specific Model)	0.863	248.928	1102334	1278	82.74	0.21	724	gi|343206172|ref|NR_044762.1|	Anaplasma phagocytophilum	1433	89.779	101	2755	-	981	28	26	d__Bacteria	p__Proteobacteria	c__Alphaproteobacteria	o__Rickettsiales
ERM_002-00194_S578_L001	wFem	834	207	38	13	1	0	991098	724318	362932	200207	40267	0	834	40267	991098	33.93	2971	882	73	227	0.4	o__Rickettsiales	UID3811	64.17	8.86	Medium Quality	Gradient Boost (General Model)	0.853	184.099	991098	1537	72.05	1.46	1091	gi|1269807825|ref|NR_074513.2|	Ehrlichia ruminantium	1507	88.268			-	884	20	19	d__Bacteria	p__Proteobacteria	c__Alphaproteobacteria	o__Rickettsiales
ERM_002-00195_S579_L001	wFem	166	56	22	14	1	0	398388	350436	282021	221346	31220	0	166	31220	398388	34.14	11379	3624	13	26	0	o__Rickettsiales	UID3811	36.15	1.42	Low Quality	Neural Network (Specific Model)	0.862	232.263	398388	494	33.4	0.1	-	-	-	-	-			-	371	6	6	d__Bacteria	p__Proteobacteria	c__Alphaproteobacteria	o__Rickettsiales
ERM_002-00196_S580_L001	wFem	383	155	56	33	7	1	1118802	1017386	780275	627738	244954	57475	383	57475	1118802	33.98	11066	3956	27	69	0.18	o__Rickettsiales	UID3811	85.06	1.65	Medium Quality	Neural Network (Specific Model)	0.862	249.109	1118802	1294	84.57	1.52	516	gi|343206172|ref|NR_044762.1|	Anaplasma phagocytophilum	1433	88.76	101	2755	-	1011	23	23	d__Bacteria	p__Proteobacteria	c__Alphaproteobacteria	o__Rickettsiales
ERM_002-00197_S581_L001	wCI	388	113	32	15	2	1	686674	567086	406574	289609	89349	55514	388	55514	686674	34.26	7158	1671	22	72	0.15	o__Rickettsiales	UID3811	51.74	1.89	Medium Quality	Neural Network (Specific Model)	0.862	217.216	686674	911	49.41	0.29	-	-	-	-	-	101		-	601	12	12	d__Bacteria	p__Proteobacteria	c__Alphaproteobacteria	o__Rickettsiales
ERM_002-00198_S582_L001	wCI	457	127	41	21	3	0	804435	659774	482665	342860	81304	0	457	28729	804435	34.29	7050	1721	29	83	0	o__Rickettsiales	UID3811	52.74	1.95	Medium Quality	Neural Network (Specific Model)	0.861	214.546	804435	1079	56.25	0.46	-	-	-	-	-	101	2755	-	710	20	18	d__Bacteria	p__Proteobacteria	c__Alphaproteobacteria	o__Rickettsiales
ERM_002-00199_S583_L001	wFem	176	47	15	10	1	1	317236	260165	200485	167435	52316	52316	176	52316	317236	34.07	10452	1718	10	30	0	o__Rickettsiales	UID3811	25.5	0.43	Low Quality	Neural Network (Specific Model)	0.85	206.217	317236	437	22.75	0	-	-	-	-	-	101	946;871;919	-	304	12	11	d__Bacteria	p__Proteobacteria	c__Alphaproteobacteria	o__Rickettsiales
ERM_002-00200_S584_L001	wFem	42	14	6	3	1	0	105696	97960	76954	54770	25475	0	42	25475	105696	34.53	12925	4324	3	7	0	root	UID1	0	0	-	Neural Network (Specific Model)	0.813	214.493	105696	134	7.45	0	-	-	-	-	-			-	100	3	3	-	-	-	-
ERM_002-00201_S585_L001	NA	181	9	5	1	0	0	108747	61210	49563	19841	0	0	181	19841	108747	42.34	3407	272	7	71	0	k__Bacteria	UID203	0.16	0	Low Quality	Neural Network (Specific Model)	0.825	138.183	108747	218	3.8	0	-	-	-	-	-			-	73	1	1	Unclassified Bacteria	N/A	N/A	N/A
ERM_002-00202_S586_L001	wCI	172	28	9	5	1	0	241021	182934	142643	108762	48201	0	172	48201	241021	34.33	9659	1188	7	26	0	k__Bacteria	UID203	7.89	0	Low Quality	Neural Network (Specific Model)	0.846	192.338	241021	355	11.37	0.01	-	-	-	-	-			-	201	3	3	Unclassified Bacteria	N/A	N/A	N/A
ERM_002-00203_S587_L001	wFem	289	91	28	15	5	1	642512	558954	421434	325761	180037	50362	289	50362	642512	33.98	10542	2828	15	45	0.31	o__Rickettsiales	UID3811	52.14	1.28	Medium Quality	Neural Network (Specific Model)	0.86	220.286	642512	839	45.95	0.69	-	-	-	-	-			-	630	23	21	d__Bacteria	p__Proteobacteria	c__Alphaproteobacteria	o__Rickettsiales
ERM_002-00204_S588_L001	wCI	262	84	35	20	2	0	645997	573136	447127	348572	56404	0	262	28979	645997	34.43	13648	4344	18	43	0	o__Rickettsiales	UID3811	44.81	0	Low Quality	Neural Network (Specific Model)	0.861	245.305	645997	758	43.1	0.03	-	-	-	-	-	101	2755	-	555	17	17	d__Bacteria	p__Proteobacteria	c__Alphaproteobacteria	o__Rickettsiales
ERM_002-00205_S589_L001	wFem	177	68	29	14	4	0	512939	467902	376100	272270	140266	0	177	42269	512939	34	11640	4215	13	31	0.19	o__Rickettsiales	UID3811	45.8	0.57	Low Quality	Neural Network (Specific Model)	0.857	245.434	512939	599	34.11	0.01	-	-	-	-	-			-	479	19	19	d__Bacteria	p__Proteobacteria	c__Alphaproteobacteria	o__Rickettsiales
ERM_002-00206_S590_L001	wCI	238	54	17	5	1	1	361361	289057	211640	115874	52873	52873	238	52873	361361	34.75	8003	1500	13	39	0.28	k__Bacteria	UID203	8.77	0	Low Quality	Neural Network (Specific Model)	0.869	210.114	361361	500	14.95	0.05	1507	gi|1269807825|ref|NR_074513.2|	Ehrlichia ruminantium	1507	87.989			-	310	7	7	Unclassified Bacteria	N/A	N/A	N/A
ERM_002-00207_S591_L001	wFem	213	80	30	14	0	0	465103	409207	309430	197367	0	0	213	19476	465103	34.09	8396	2935	18	41	0	k__Bacteria	UID203	31.58	0	Low Quality	Neural Network (Specific Model)	0.856	237.67	465103	560	31.37	0.11	-	-	-	-	-	101	2755	-	412	9	9	d__Bacteria	p__Proteobacteria	c__Alphaproteobacteria	o__Rickettsiales
ERM_002-00208_S592_L001	wFem	363	126	45	26	5	0	866301	770355	595218	463604	156168	0	363	40827	866301	33.94	11015	3729	24	58	0	o__Rickettsiales	UID3811	65.51	2.01	Medium Quality	Neural Network (Specific Model)	0.861	237.687	866301	1049	68.15	0.75	-	-	-	-	-	101	2755	-	762	15	15	d__Bacteria	p__Proteobacteria	c__Alphaproteobacteria	o__Rickettsiales
ERM_002-00209_S593_L001	wFem	272	109	45	25	5	0	849975	780127	613966	467512	158621	0	272	42476	849975	34.01	11238	4560	22	50	0.12	o__Rickettsiales	UID3811	73.72	0.85	Medium Quality	Neural Network (Specific Model)	0.859	249.126	849975	979	68.87	0.05	-	-	-	-	-	101	2755	-	796	23	21	d__Bacteria	p__Proteobacteria	c__Alphaproteobacteria	o__Rickettsiales
ERM_002-00210_S594_L001	wFem	328	90	31	17	3	0	617519	521435	394714	292578	85465	0	328	30464	617519	34	9252	2555	19	51	0.16	o__Rickettsiales	UID3811	43.35	1.42	Low Quality	Neural Network (Specific Model)	0.856	217.09	617519	815	44.61	0.66	1506	gi|1269807825|ref|NR_074513.2|	Ehrlichia ruminantium	1507	87.915			-	553	14	14	d__Bacteria	p__Proteobacteria	c__Alphaproteobacteria	o__Rickettsiales
ERM_002-00211_S595_L001	wFem	351	113	37	18	6	1	770874	663844	495152	370197	198143	52058	351	52058	770874	34.05	9118	2508	20	62	0	o__Rickettsiales	UID3811	56.98	1.72	Medium Quality	Neural Network (Specific Model)	0.851	231.829	770874	946	58.74	0.13	1383	gi|1269807825|ref|NR_074513.2|	Ehrlichia ruminantium	1507	88.142	101	2755	-	669	19	18	d__Bacteria	p__Proteobacteria	c__Alphaproteobacteria	o__Rickettsiales
ERM_002-00212_S596_L001	wCI	393	108	32	11	0	0	572533	461058	288516	145391	0	0	393	21042	572533	34.36	5100	1561	32	83	0.17	k__Bacteria	UID203	39.23	0	Low Quality	Gradient Boost (General Model)	0.851	197.593	572533	825	39.25	0.42	1401	gi|1270533066|ref|NR_074500.2|	Ehrlichia chaffeensis	1508	88.009			-	528	18	18	d__Bacteria	p__Proteobacteria	c__Alphaproteobacteria	o__Rickettsiales
ERM_002-00213_S597_L001	wFem	367	114	41	22	7	1	889709	776448	626490	491122	251461	52058	367	52058	889709	33.9	13084	3162	19	52	0.11	o__Rickettsiales	UID3811	69.66	1.07	Medium Quality	Neural Network (Specific Model)	0.861	239.53	889709	1070	68.17	0.4	709;503	gi|1269807825|ref|NR_074513.2|;gi|1270533066|ref|NR_074500.2|	Ehrlichia ruminantium;Ehrlichia chaffeensis	1507;1508	86.883;89.662	101	2755	-	782	17	17	d__Bacteria	p__Proteobacteria	c__Alphaproteobacteria	o__Rickettsiales
ERM_002-00214_S598_L001	wFem	311	125	55	37	10	3	1165334	1083627	928951	805666	396622	181827	311	72236	1165334	34.04	15873	6299	20	46	0	o__Rickettsiales	UID3811	92.51	0.85	High Quality	Neural Network (Specific Model)	0.862	260.997	1165334	1287	89.63	0.99	1506	gi|1269807825|ref|NR_074513.2|	Ehrlichia ruminantium	1507	87.915	101	2755	-	1078	32	30	d__Bacteria	p__Proteobacteria	c__Alphaproteobacteria	o__Rickettsiales
ERM_002-00215_S599_L001	wFem	1128	265	61	22	2	0	1427328	1050852	633716	352446	53604	0	1128	28149	1427328	34.05	3750	965	80	286	0.07	o__Rickettsiales	UID3811	89.86	13.87	-	Gradient Boost (General Model)	0.858	188.599	1427328	2174	84.83	7.34	1506	gi|1269807825|ref|NR_074513.2|	Ehrlichia ruminantium	1507	87.915	101	1155	-	1212	27	25	d__Bacteria	p__Proteobacteria	c__Alphaproteobacteria	o__Rickettsiales
ERM_002-00216_S600_L001	wFem	394	113	42	16	4	0	748963	636977	488741	294365	112348	0	394	35366	748963	34.11	8707	2382	25	64	0	o__Rickettsiales	UID3811	53.14	2.53	Medium Quality	Neural Network (Specific Model)	0.864	217.203	748963	997	53.93	0.28	-	-	-	-	-	101	2186	-	667	20	18	d__Bacteria	p__Proteobacteria	c__Alphaproteobacteria	o__Rickettsiales
ERM_002-00217_S601_L001	wCI	313	98	26	15	1	0	557796	471578	314160	231679	28534	0	313	28534	557796	34.31	7195	1890	21	60	0	o__Rickettsiales	UID3811	43.09	0.57	Low Quality	Neural Network (Specific Model)	0.858	224.941	557796	711	43.87	0.18	480	gi|343206157|ref|NR_044747.1|	Ehrlichia ewingii	1435	87.708			-	457	10	10	d__Bacteria	p__Proteobacteria	c__Alphaproteobacteria	o__Rickettsiales
ERM_002-00218_S602_L001	wFem	324	92	42	30	7	0	891828	796755	685429	601711	267402	0	324	47128	891828	34.07	13864	6206	17	39	0.11	o__Rickettsiales	UID3811	72.53	0.8	Medium Quality	Neural Network (Specific Model)	0.865	251.003	891828	1028	66.17	0.12	-	-	-	-	-			-	794	22	20	d__Bacteria	p__Proteobacteria	c__Alphaproteobacteria	o__Rickettsiales
ERM_002-00219_S603_L001	wFem	289	133	55	37	12	3	1261834	1192487	1019096	890047	495366	187616	289	78011	1261834	33.92	17056	7688	19	44	0.08	o__Rickettsiales	UID3811	97.79	1.42	High Quality	Neural Network (Specific Model)	0.862	268.937	1261834	1352	98.78	0.13	1506	gi|1269807825|ref|NR_074513.2|	Ehrlichia ruminantium	1507	87.915	101	2755	-	1154	34	32	d__Bacteria	p__Proteobacteria	c__Alphaproteobacteria	o__Rickettsiales
ERM_002-00220_S604_L001	NA	276	68	15	6	1	0	372000	279205	167746	105544	35895	0	276	35895	372000	34.3	3687	1015	20	68	0	o__Rickettsiales	UID3811	19.47	0.43	Low Quality	Neural Network (Specific Model)	0.871	193.615	372000	561	25.03	0.24	-	-	-	-	-			-	332	5	5	d__Bacteria	p__Proteobacteria	c__Alphaproteobacteria	o__Rickettsiales
ERM_002-00221_S605_L001	wFem	246	78	28	13	3	0	557343	490170	386511	276737	121928	0	246	48271	557343	34.24	9464	3436	14	36	0	o__Rickettsiales	UID3811	46.42	0.85	Low Quality	Neural Network (Specific Model)	0.869	229.353	557343	706	40.26	0.74	-	-	-	-	-			-	499	20	20	d__Bacteria	p__Proteobacteria	c__Alphaproteobacteria	o__Rickettsiales
ERM_002-00222_S606_L001	wFem	497	113	21	6	1	0	551419	393776	204920	104312	31778	0	497	31778	551419	34.46	2964	813	40	135	0	k__Bacteria	UID203	21.05	5.26	Low Quality	Neural Network (Specific Model)	0.86	178.531	551419	889	30.05	1.29	1506	gi|1269807825|ref|NR_074513.2|	Ehrlichia ruminantium	1507	87.915			-	470	12	11	d__Bacteria	p__Proteobacteria	c__Alphaproteobacteria	o__Rickettsiales
ERM_002-00223_S607_L001	wFem	414	130	44	23	5	0	880307	766249	583244	436301	150892	0	414	36319	880307	33.81	9409	3328	24	64	0.11	o__Rickettsiales	UID3811	63.82	1.68	Medium Quality	Neural Network (Specific Model)	0.843	227.107	880307	1093	65.58	1.24	1506	gi|1269807825|ref|NR_074513.2|	Ehrlichia ruminantium	1507	87.915	101	2755	-	792	23	20	d__Bacteria	p__Proteobacteria	c__Alphaproteobacteria	o__Rickettsiales
ERM_002-00224_S608_L001	wFem	396	115	33	16	1	1	689461	564648	396648	276379	54236	54236	396	54236	689461	33.92	6431	1576	25	78	0	o__Rickettsiales	UID3811	49.57	0.3	Low Quality	Neural Network (Specific Model)	0.858	211.352	689461	937	48.55	0.74	479	gi|1270533066|ref|NR_074500.2|	Ehrlichia chaffeensis	1508	89.353	101	2755	-	632	17	16	d__Bacteria	p__Proteobacteria	c__Alphaproteobacteria	o__Rickettsiales
ERM_002-00225_S609_L001	wCI	48	7	4	2	0	0	58334	47180	40695	25610	0	0	48	14181	58334	35.12	9262	2461	3	6	0	k__Bacteria	UID203	5.26	0	Low Quality	Neural Network (Specific Model)	0.843	187.318	58334	88	3.48	0.01	-	-	-	-	-			-	48	2	2	Unclassified Bacteria	N/A	N/A	N/A
ERM_002-00226_S610_L001	wFem	383	103	29	12	0	0	568977	453826	314993	197713	0	0	383	24557	568977	34.27	5781	1236	24	79	0	o__Rickettsiales	UID3811	38.63	0.23	Low Quality	Neural Network (Specific Model)	0.862	202.302	568977	811	38.52	0.01	-	-	-	-	-	101	2755	-	490	13	13	d__Bacteria	p__Proteobacteria	c__Alphaproteobacteria	o__Rickettsiales
ERM_002-00227_S611_L001	wFem	329	95	36	13	2	0	595707	495802	375714	207021	57864	0	329	29000	595707	34	7519	1851	24	61	0	o__Rickettsiales	UID3811	45.35	2.03	Low Quality	Neural Network (Specific Model)	0.86	217.943	595707	787	36.44	0.55	-	-	-	-	-			-	556	11	11	d__Bacteria	p__Proteobacteria	c__Alphaproteobacteria	o__Rickettsiales
ERM_002-00228_S612_L001	NA	65	10	4	3	1	1	127148	109871	92474	84003	52454	52454	65	52454	127148	34.87	16163	4917	2	5	0.79	k__Bacteria	UID203	5.26	0	Low Quality	Neural Network (Specific Model)	0.86	230.403	127148	159	5.87	0	-	-	-	-	-			-	100	1	1	Unclassified Bacteria	N/A	N/A	N/A
ERM_002-00229_S613_L001	wFem	162	50	14	5	1	0	273158	227553	146200	80844	30567	0	162	30567	273158	34.41	5591	1606	13	33	0	o__Rickettsiales	UID3811	18.32	0.21	Low Quality	Neural Network (Specific Model)	0.851	206.846	273158	376	13.05	0.02	-	-	-	-	-	101	1012	-	250	6	6	d__Bacteria	p__Proteobacteria	c__Alphaproteobacteria	o__Rickettsiales
ERM_002-00230_S614_L001	NA	59	7	3	2	1	1	93556	79631	71279	62542	52330	52330	59	52330	93556	36.1	52330	8737	1	3	0	k__Bacteria	UID203	8.77	0	Low Quality	Neural Network (Specific Model)	0.875	220.452	93556	124	6.81	0	-	-	-	-	-			-	66	3	3	Unclassified Bacteria	N/A	N/A	N/A
ERM_002-00231_S615_L001	wFem	326	133	51	34	15	1	1219935	1136481	951819	827615	518999	53670	326	53670	1219935	33.97	22600	6430	19	46	0	o__Rickettsiales	UID3811	93.73	1.79	High Quality	Neural Network (Specific Model)	0.864	262.097	1219935	1345	95.26	0.2	1506	gi|1269807825|ref|NR_074513.2|	Ehrlichia ruminantium	1507	87.915	101	2755	-	1098	30	29	d__Bacteria	p__Proteobacteria	c__Alphaproteobacteria	o__Rickettsiales
ERM_002-00232_S616_L001	wFem	330	116	44	25	8	0	934511	847462	676011	543744	279022	0	330	45007	934511	33.98	13997	4425	19	50	0	o__Rickettsiales	UID3811	69.16	0.57	Medium Quality	Neural Network (Specific Model)	0.863	243.516	934511	1108	73.45	0.13	1506	gi|1269807825|ref|NR_074513.2|	Ehrlichia ruminantium	1507	87.915			-	854	26	24	d__Bacteria	p__Proteobacteria	c__Alphaproteobacteria	o__Rickettsiales
ERM_002-00233_S617_L001	NA	38	9	3	1	0	0	51635	43487	28781	15157	0	0	38	15157	51635	34.94	5161	2726	3	6	0	root	UID1	4.17	0	Low Quality	Neural Network (Specific Model)	0.814	192.986	51635	73	3.98	0.01	-	-	-	-	-			-	42	1	1	Unclassified Bacteria	N/A	N/A	N/A
ERM_002-00234_S618_L001	NA	53	7	3	2	1	0	72006	59591	51526	42955	27886	0	53	27886	72006	35.33	15069	2654	2	4	0	root	UID1	0	0	-	Neural Network (Specific Model)	0.791	181.543	72006	105	8.91	0	-	-	-	-	-			-	55	4	4	-	-	-	-
ERM_002-00235_S619_L001	wFem	26	6	3	2	2	1	110611	103987	93712	86419	86419	53731	26	53731	110611	34.74	32688	32688	2	2	0	k__Bacteria	UID203	7.02	0.88	Low Quality	Neural Network (Specific Model)	0.841	248.904	110611	125	7.56	0	1506	gi|1269807825|ref|NR_074513.2|	Ehrlichia ruminantium	1507	87.915			-	99	6	5	Unclassified Bacteria	N/A	N/A	N/A
ERM_002-00236_S620_L001	NA	60	6	3	2	2	0	110580	91715	81726	75356	75356	0	60	44473	110580	35.25	30883	4898	2	4	0	o__Rickettsiales	UID3811	11.04	0	Low Quality	Neural Network (Specific Model)	0.852	226.878	110580	139	9.07	0	-	-	-	-	-			-	100	2	2	d__Bacteria	p__Proteobacteria	c__Alphaproteobacteria	o__Rickettsiales
ERM_002-00237_S621_L001	wFem	181	42	13	8	1	0	309970	250586	178393	141058	34241	0	181	34241	309970	34.15	8022	1965	10	30	0	k__Bacteria	UID203	22.81	0.88	Low Quality	Neural Network (Specific Model)	0.862	210.275	309970	425	20.51	0.04	-	-	-	-	-			-	275	8	8	d__Bacteria	p__Proteobacteria	c__Alphaproteobacteria	o__Rickettsiales
ERM_002-00238_S622_L001	wFem	326	127	42	22	7	0	880396	797738	610665	472331	233307	0	326	48602	880396	34.07	11967	3419	20	55	0.11	o__Rickettsiales	UID3811	62.77	1.5	Medium Quality	Neural Network (Specific Model)	0.859	254.032	880396	995	61.19	0.97	-	-	-	-	-	101	852;1064	-	768	21	19	d__Bacteria	p__Proteobacteria	c__Alphaproteobacteria	o__Rickettsiales
ERM_002-00239_S623_L001	wFem	362	99	29	15	3	0	629428	520410	370192	262236	90260	0	362	36978	629428	34.02	8174	1936	21	65	0.16	o__Rickettsiales	UID3811	46.26	1.83	Low Quality	Neural Network (Specific Model)	0.853	216.644	629428	829	39.55	0.36	-	-	-	-	-	101	2755	-	554	17	16	d__Bacteria	p__Proteobacteria	c__Alphaproteobacteria	o__Rickettsiales
ERM_002-00240_S624_L001	wFem	353	126	31	17	5	1	778867	679288	449193	353933	177399	58745	353	58745	778867	34.02	6761	2378	22	68	0.13	k__Bacteria	UID203	46.36	0	Low Quality	Gradient Boost (General Model)	0.863	233.801	778867	961	60.25	0.16	1506	gi|1269807825|ref|NR_074513.2|	Ehrlichia ruminantium	1507	87.915			-	702	16	16	d__Bacteria	p__Proteobacteria	c__Alphaproteobacteria	o__Rickettsiales
ERM_002-00241_S625_L001	wFem	573	155	44	28	7	0	1065382	881825	647654	542687	226483	0	573	41162	1065382	34.01	10033	1835	28	95	0.19	o__Rickettsiales	UID3811	79.99	1.71	Medium Quality	Neural Network (Specific Model)	0.858	217.016	1065382	1409	75.64	1.14	-	-	-	-	-	101	2230	-	959	28	25	d__Bacteria	p__Proteobacteria	c__Alphaproteobacteria	o__Rickettsiales
ERM_002-00242_S626_L001	wFem	376	114	41	25	7	0	834882	723789	578746	466415	194346	0	376	30185	834882	34.02	11347	3305	21	54	0	o__Rickettsiales	UID3811	64.01	2.86	Medium Quality	Neural Network (Specific Model)	0.859	230.28	834882	1041	62.54	0.05	1506	gi|1269807825|ref|NR_074513.2|	Ehrlichia ruminantium	1507	87.915	101	2755	-	753	25	24	d__Bacteria	p__Proteobacteria	c__Alphaproteobacteria	o__Rickettsiales
ERM_002-00243_S627_L001	wFem	99	16	6	5	1	0	149518	122605	103249	93283	29085	0	99	29085	149518	35.42	13562	2008	4	9	0	k__Bacteria	UID203	21.21	0	Low Quality	Neural Network (Specific Model)	0.834	208.625	149518	200	10.37	0.06	-	-	-	-	-			-	129	4	4	d__Bacteria	p__Proteobacteria	c__Alphaproteobacteria	o__Rickettsiales
ERM_002-00244_S628_L001	NA	39	1	1	1	1	0	39612	29861	29861	29861	29861	0	39	29861	39612	37.66	29861	29861	1	1	0	o__Rickettsiales	UID3811	2.85	0	Low Quality	Neural Network (Specific Model)	0.893	187.984	39612	63	4.27	0	-	-	-	-	-			-	30	1	1	Unclassified Bacteria	N/A	N/A	N/A
ERM_002-00245_S629_L001	wFem	77	8	4	2	1	0	105532	85126	74079	61633	39106	0	77	39106	105532	35.67	22527	3111	2	6	0	o__Rickettsiales	UID3811	4.27	0	Low Quality	Neural Network (Specific Model)	0.835	185.987	105532	159	6.66	0.01	-	-	-	-	-	101	2755	-	97	2	2	d__Bacteria	p__Proteobacteria	c__Alphaproteobacteria	o__Rickettsiales
ERM_002-00246_S630_L001	wFem	330	118	50	27	7	2	993361	898620	749234	586360	284536	130508	330	66221	993361	34.11	13857	5189	20	50	0	o__Rickettsiales	UID3811	72.54	1.71	Medium Quality	Neural Network (Specific Model)	0.863	253.155	993361	1133	74.03	0.26	1506	gi|1269807825|ref|NR_074513.2|	Ehrlichia ruminantium	1507	87.915	101	2755	-	893	23	23	d__Bacteria	p__Proteobacteria	c__Alphaproteobacteria	o__Rickettsiales
ERM_002-00247_S631_L001	wFem	640	172	49	28	9	1	1188291	979680	715336	569751	309515	50354	640	50354	1188291	33.92	9214	1868	31	108	0	o__Rickettsiales	UID3811	77.14	4.99	Medium Quality	Neural Network (Specific Model)	0.858	223.724	1188291	1524	81.82	1.94	1506	gi|1269807825|ref|NR_074513.2|	Ehrlichia ruminantium	1507	87.915	101	2755	-	1024	32	30	d__Bacteria	p__Proteobacteria	c__Alphaproteobacteria	o__Rickettsiales
ERM_002-00248_S632_L001	NA	52	12	9	5	2	0	155834	142811	136815	107369	66277	0	52	34933	155834	34.23	18350	7965	3	7	0	o__Rickettsiales	UID3811	10.04	0.07	Low Quality	Neural Network (Specific Model)	0.866	246.475	155834	183	9.08	0	-	-	-	-	-			-	138	2	2	d__Bacteria	p__Proteobacteria	c__Alphaproteobacteria	o__Rickettsiales
ERM_002-00249_S633_L001	wCI	622	165	41	17	1	0	870499	687293	420164	255703	25994	0	622	25994	870499	34.1	4249	1322	45	135	0.11	o__Rickettsiales	UID3811	62.96	4.03	Medium Quality	Neural Network (Specific Model)	0.858	195.934	870499	1275	56.24	1.51	1383	gi|1269807825|ref|NR_074513.2|	Ehrlichia ruminantium	1507	88.214			-	778	22	20	d__Bacteria	p__Proteobacteria	c__Alphaproteobacteria	o__Rickettsiales
ERM_002-00250_S634_L001	wCI	88	25	12	5	0	0	164456	145041	122918	69290	0	0	88	18955	164456	34.85	9572	3687	7	13	0	k__Bacteria	UID203	24	0	Low Quality	Neural Network (Specific Model)	0.845	215.616	164456	216	9.99	0	-	-	-	-	-			-	142	5	5	d__Bacteria	p__Proteobacteria	c__Alphaproteobacteria	o__Rickettsiales
ERM_002-00251_S635_L001	NA	42	7	3	3	1	1	92450	82718	76499	76499	54851	54851	42	54851	92450	34.84	54851	10028	1	3	0	root	UID1	0	0	-	Neural Network (Specific Model)	0.84	214.702	92450	121	6.58	0	-	-	-	-	-			-	87	1	1	-	-	-	-
ERM_002-00252_S636_L001	wFem	972	216	39	14	1	0	1097368	775110	412618	227060	27067	0	972	27067	1097368	34.08	2970	808	76	270	0.09	o__Rickettsiales	UID3811	63.59	7.69	Medium Quality	Neural Network (Specific Model)	0.862	183.691	1097368	1723	66.04	4.1	1090	gi|1269807825|ref|NR_074513.2|	Ehrlichia ruminantium	1507	88.532			-	903	23	21	d__Bacteria	p__Proteobacteria	c__Alphaproteobacteria	o__Rickettsiales
ERM_002-00253_S637_L001	NA	81	7	3	3	1	0	94103	71045	62789	62789	32514	0	81	32514	94103	36.56	19974	1142	2	7	0	k__Bacteria	UID203	1.74	0	Low Quality	Neural Network (Specific Model)	0.888	176.962	94103	158	4.11	0	-	-	-	-	-			-	77	0	0	-	-	-	-
ERM_002-00254_S638_L001	wCI	446	153	56	29	7	1	1132546	1003339	785462	598614	250801	53010	446	53010	1132546	34.25	10615	3975	26	71	0	o__Rickettsiales	UID3811	85.21	0.36	Medium Quality	Neural Network (Specific Model)	0.865	246.318	1132546	1329	78.84	0.63	1507	gi|1269807825|ref|NR_074513.2|	Ehrlichia ruminantium	1507	87.989			-	976	30	28	d__Bacteria	p__Proteobacteria	c__Alphaproteobacteria	o__Rickettsiales
ERM_002-00255_S639_L001	wFem	322	97	28	8	2	0	559702	470223	301762	158323	75612	0	322	40191	559702	34.31	5796	2052	24	63	0	o__Rickettsiales	UID3811	46.67	1.28	Low Quality	Neural Network (Specific Model)	0.859	213.316	559702	754	43.27	0.14	-	-	-	-	-	101	1846;855	-	519	9	9	d__Bacteria	p__Proteobacteria	c__Alphaproteobacteria	o__Rickettsiales
ERM_002-00256_S640_L001	NA	66	15	7	4	0	0	117207	101211	79915	55196	0	0	66	15089	117207	34.37	8886	3476	5	9	0	k__Bacteria	UID203	12.44	0	Low Quality	Neural Network (Specific Model)	0.854	221.563	117207	151	6.87	0.01	-	-	-	-	-			-	96	1	1	Unclassified Bacteria	N/A	N/A	N/A
ERM_002-00257_S641_L001	wFem	579	148	51	28	6	0	1071777	898895	705242	535001	201682	0	579	44779	1071777	33.95	9196	2249	29	82	0.09	o__Rickettsiales	UID3811	79.73	2.78	Medium Quality	Neural Network (Specific Model)	0.862	219.604	1071777	1408	72.43	0.62	1506	gi|1269807825|ref|NR_074513.2|	Ehrlichia ruminantium	1507	87.915			-	943	22	22	d__Bacteria	p__Proteobacteria	c__Alphaproteobacteria	o__Rickettsiales
ERM_002-00258_S642_L001	NA	69	5	2	2	1	0	68724	51047	45269	45269	27886	0	69	27886	68724	36	17383	535	2	6	0	k__Bacteria	UID203	5.42	0	Low Quality	Neural Network (Specific Model)	0.866	179.072	68724	111	4.67	0	-	-	-	-	-			-	51	2	2	Unclassified Bacteria	N/A	N/A	N/A
ERM_002-00259_S643_L001	wFem	1337	281	50	16	1	0	1379264	925961	481736	247148	30695	0	1337	30695	1379264	33.98	2176	734	114	407	0.07	o__Rickettsiales	UID3811	82.68	18.8	-	Neural Network (Specific Model)	0.853	175.564	1379264	2243	80.36	7.58	-	-	-	-	-	101	2755	-	1139	30	28	d__Bacteria	p__Proteobacteria	c__Alphaproteobacteria	o__Rickettsiales
ERM_002-00260_S644_L001	wFem	455	161	57	31	7	0	1107899	978107	761593	569082	215831	0	455	40623	1107899	33.98	10528	3133	30	76	0	o__Rickettsiales	UID3811	85.81	3.21	Medium Quality	Neural Network (Specific Model)	0.866	239.06	1107899	1342	82.52	0.18	-	-	-	-	-		826	-	1002	29	27	d__Bacteria	p__Proteobacteria	c__Alphaproteobacteria	o__Rickettsiales
ERM_002-00261_S645_L001	NA	102	15	9	7	2	0	204427	175532	164763	154325	73827	0	102	38599	204427	35.32	19285	10067	4	7	0	k__Bacteria	UID203	14.04	0	Low Quality	Neural Network (Specific Model)	0.856	218.347	204427	268	12.65	0	-	-	-	-	-			-	183	6	6	Unclassified Bacteria	N/A	N/A	N/A
ERM_002-00262_S646_L001	wFem	268	124	58	39	16	3	1278025	1219120	1073539	944986	595120	185794	268	78011	1278025	33.99	22949	8782	18	41	0	o__Rickettsiales	UID3811	98.5	1.5	High Quality	Neural Network (Specific Model)	0.864	274.88	1278025	1343	100	0.16	1506	gi|1269807825|ref|NR_074513.2|	Ehrlichia ruminantium	1507	87.915	101	2755	-	1163	33	31	d__Bacteria	p__Proteobacteria	c__Alphaproteobacteria	o__Rickettsiales
ERM_002-00263_S647_L001	wCI	393	107	35	19	2	1	745724	622164	472350	351319	93860	60794	393	60794	745724	34.38	9306	2238	22	61	0.13	o__Rickettsiales	UID3811	58.19	0.64	Medium Quality	Neural Network (Specific Model)	0.872	214.704	745724	1013	53.27	0.24	1507	gi|1269807825|ref|NR_074513.2|	Ehrlichia ruminantium	1507	87.989			-	678	22	22	d__Bacteria	p__Proteobacteria	c__Alphaproteobacteria	o__Rickettsiales
ERM_002-00264_S648_L001	wFem	414	139	44	20	3	0	836866	719180	503653	342840	89654	0	414	34921	836866	34.07	6731	2523	30	78	0.24	o__Rickettsiales	UID3811	64.34	0.9	Medium Quality	Neural Network (Specific Model)	0.86	221.192	836866	1089	63.61	0.85	-	-	-	-	-	101	2755	-	768	19	19	d__Bacteria	p__Proteobacteria	c__Alphaproteobacteria	o__Rickettsiales
ERM_002-00265_S649_L001	wFem	394	131	45	27	2	0	852723	748329	558034	431600	69388	0	394	42573	852723	33.87	10051	3022	27	67	0.23	o__Rickettsiales	UID3811	66.17	0.71	Medium Quality	Neural Network (Specific Model)	0.854	229.83	852723	1060	63.83	0.08	790	gi|1270533066|ref|NR_074500.2|	Ehrlichia chaffeensis	1508	88.861	101		-	751	20	18	d__Bacteria	p__Proteobacteria	c__Alphaproteobacteria	o__Rickettsiales
ERM_002-00266_S650_L001	wFem	614	175	42	20	1	0	991885	801768	516877	363891	44319	0	614	44319	991885	33.98	5496	1422	38	126	0	o__Rickettsiales	UID3811	72.2	5.26	Medium Quality	Gradient Boost (General Model)	0.859	207.192	991885	1375	73.88	1.63	-	-	-	-	-			-	885	20	19	d__Bacteria	p__Proteobacteria	c__Alphaproteobacteria	o__Rickettsiales
ERM_002-00267_S651_L001	wCI	73	10	4	3	1	1	133816	115694	100697	95504	67110	67110	73	67110	133816	35.76	67110	5193	1	4	0	o__Rickettsiales	UID3811	13.25	0.57	Low Quality	Neural Network (Specific Model)	0.872	232.155	133816	168	10.14	0	-	-	-	-	-			-	111	4	4	d__Bacteria	p__Proteobacteria	c__Alphaproteobacteria	o__Rickettsiales
ERM_002-00268_S652_L001	wFem	309	74	25	15	3	0	553574	455314	353681	290855	92018	0	309	36389	553574	34.01	10870	2148	14	44	0	o__Rickettsiales	UID3811	42.2	0.77	Low Quality	Gradient Boost (General Model)	0.855	212.506	553574	745	46.92	0.07	-	-	-	-	-	101	1172	-	486	19	19	d__Bacteria	p__Proteobacteria	c__Alphaproteobacteria	o__Rickettsiales
ERM_002-00269_S653_L001	wFem	287	80	27	17	3	0	576155	491774	373589	297236	89045	0	287	34274	576155	34.2	10045	2781	17	43	0	o__Rickettsiales	UID3811	44.3	0.14	Low Quality	Neural Network (Specific Model)	0.848	223.262	576155	732	48.31	1.16	1506	gi|1269807825|ref|NR_074513.2|	Ehrlichia ruminantium	1507	87.915	101	2755	-	520	20	19	d__Bacteria	p__Proteobacteria	c__Alphaproteobacteria	o__Rickettsiales
ERM_002-00270_S654_L001	NA	75	17	8	3	0	0	136819	113801	92512	53282	0	0	75	24964	136819	34.76	8773	3365	5	11	0	k__Bacteria	UID203	14.91	1.75	Low Quality	Neural Network (Specific Model)	0.829	217.862	136819	174	12.38	0	-	-	-	-	-	101	2755	-	118	2	2	Unclassified Bacteria	N/A	N/A	N/A
ERM_002-00271_S655_L001	NA	146	37	14	8	0	0	268928	230789	172001	129643	0	0	146	23904	268928	34.81	9529	3186	9	22	0.37	k__Bacteria	UID203	12.28	0	Low Quality	Neural Network (Specific Model)	0.841	224.309	268928	337	14.64	0	1506	gi|1269807825|ref|NR_074513.2|	Ehrlichia ruminantium	1507	87.915			-	224	7	7	Unclassified Bacteria	N/A	N/A	N/A
ERM_002-00272_S656_L001	wFem	105	17	10	6	2	1	226332	195093	184355	155735	104563	63159	105	63159	226332	34.51	16303	7580	3	8	0	o__Rickettsiales	UID3811	11.72	0	Low Quality	Neural Network (Specific Model)	0.86	209.771	226332	310	11.51	0	-	-	-	-	-	101	2755	-	215	5	5	d__Bacteria	p__Proteobacteria	c__Alphaproteobacteria	o__Rickettsiales
ERM_002-00273_S657_L001	wFem	323	135	59	38	8	1	1161210	1074165	902137	761049	287404	76167	323	76167	1161210	34	14222	5628	24	54	0.09	o__Rickettsiales	UID3811	88.98	1.97	Medium Quality	Neural Network (Specific Model)	0.868	263.311	1161210	1280	88.73	0.39	1506	gi|1269807825|ref|NR_074513.2|	Ehrlichia ruminantium	1507	87.915			-	1048	32	30	d__Bacteria	p__Proteobacteria	c__Alphaproteobacteria	o__Rickettsiales
ERM_002-00274_S658_L001	wFem	346	89	35	16	3	0	656968	550743	441789	306326	102319	0	346	45559	656968	34.11	8784	2627	19	51	0.3	o__Rickettsiales	UID3811	47.82	1.99	Low Quality	Neural Network (Specific Model)	0.863	227.19	656968	835	43.06	0.08	1376	gi|1270533066|ref|NR_074500.2|	Ehrlichia chaffeensis	1508	87.936			-	573	19	18	d__Bacteria	p__Proteobacteria	c__Alphaproteobacteria	o__Rickettsiales
ERM_002-00275_S659_L001	wFem	352	115	38	19	0	0	692440	596888	431022	296291	0	0	352	23502	692440	34.49	7790	2286	25	64	0	o__Rickettsiales	UID3811	51.03	1.11	Medium Quality	Neural Network (Specific Model)	0.865	215.59	692440	930	52.47	0.02	-	-	-	-	-	101	1288	-	654	14	14	d__Bacteria	p__Proteobacteria	c__Alphaproteobacteria	o__Rickettsiales
ERM_002-00276_S660_L001	wFem	214	61	23	11	0	0	411886	351131	265677	179615	0	0	214	23391	411886	34.33	9079	2831	14	35	0	k__Bacteria	UID203	28.07	0	Low Quality	Neural Network (Specific Model)	0.854	224.456	411886	524	27.88	0.18	-	-	-	-	-			-	367	6	6	d__Bacteria	p__Proteobacteria	c__Alphaproteobacteria	o__Rickettsiales
ERM_002-00277_S661_L001	wFem	304	87	22	8	0	0	475932	380772	234802	139799	0	0	304	24467	475932	34.2	4933	1440	23	68	0	o__Rickettsiales	UID3811	37.4	1.92	Low Quality	Neural Network (Specific Model)	0.86	206.63	475932	663	33.4	0.17	-	-	-	-	-	101		-	421	13	13	d__Bacteria	p__Proteobacteria	c__Alphaproteobacteria	o__Rickettsiales
ERM_002-00278_S662_L001	NA	87	13	4	2	1	0	111562	90296	73884	56070	42482	0	87	42482	111562	36.09	13588	2088	2	8	0	k__Bacteria	UID203	0.16	0	Low Quality	Neural Network (Specific Model)	0.841	192.816	111562	163	4.29	0.01	-	-	-	-	-			-	101	1	1	-	-	-	-
ERM_002-00279_S663_L001	wFem	261	84	27	12	2	0	503447	435109	317406	207171	56019	0	261	29316	503447	33.96	8165	2335	17	46	0	o__Rickettsiales	UID3811	35.07	0.43	Low Quality	Neural Network (Specific Model)	0.851	213.028	503447	673	32.86	0.13	1506	gi|1269807825|ref|NR_074513.2|	Ehrlichia ruminantium	1507	87.915			-	463	4	4	d__Bacteria	p__Proteobacteria	c__Alphaproteobacteria	o__Rickettsiales
ERM_002-00280_S664_L001	wFem	1134	292	61	25	5	0	1538387	1188112	715775	478451	159038	0	1134	37288	1538387	33.93	4152	1159	73	261	0.13	o__Rickettsiales	UID3811	98.32	11.62	-	Neural Network (Specific Model)	0.856	199.971	1538387	2204	94.8	5.93	1506	gi|1269807825|ref|NR_074513.2|	Ehrlichia ruminantium	1507	87.915	101	2755	-	1308	35	32	d__Bacteria	p__Proteobacteria	c__Alphaproteobacteria	o__Rickettsiales
ERM_002-00281_S665_L001	wFem	400	121	36	14	4	1	748976	628250	452591	305598	175583	74636	400	74636	748976	34.22	7022	1853	23	72	0	o__Rickettsiales	UID3811	52.71	0.64	Medium Quality	Neural Network (Specific Model)	0.854	220.492	748976	971	50.7	0.32	-	-	-	-	-	101	2755	-	667	13	13	d__Bacteria	p__Proteobacteria	c__Alphaproteobacteria	o__Rickettsiales
ERM_002-00282_S666_L001	wFem	422	170	63	29	7	0	1176626	1065082	827062	598216	244271	0	422	45036	1176626	33.93	10149	4003	29	76	0	o__Rickettsiales	UID3811	90.06	1.87	High Quality	Neural Network (Specific Model)	0.862	246.523	1176626	1376	87.85	0.61	1506	gi|1269807825|ref|NR_074513.2|	Ehrlichia ruminantium	1507	87.915	101	2755	-	1070	29	28	d__Bacteria	p__Proteobacteria	c__Alphaproteobacteria	o__Rickettsiales
ERM_002-00283_S667_L001	wFem	446	75	11	6	2	0	431311	287508	158608	121326	51821	0	446	26665	431311	34.1	2667	575	28	125	0.46	k__Bacteria	UID203	31.58	0.88	Low Quality	Neural Network (Specific Model)	0.854	168.774	431311	730	25.47	0.36	-	-	-	-	-			-	376	12	11	d__Bacteria	p__Proteobacteria	c__Alphaproteobacteria	o__Rickettsiales
ERM_002-00284_S668_L001	NA	63	15	7	5	3	0	167654	152606	136340	121899	92986	0	63	41292	167654	34.8	25243	7379	3	6	0.6	k__Bacteria	UID203	8.77	0	Low Quality	Neural Network (Specific Model)	0.863	247.306	167654	196	12.55	0.01	-	-	-	-	-			-	150	3	3	Unclassified Bacteria	N/A	N/A	N/A
ERM_002-00285_S669_L001	wFem	326	74	28	16	2	0	547152	451995	347813	267090	61913	0	326	35377	547152	34.85	8924	2160	17	47	0.18	o__Rickettsiales	UID3811	41.54	2.24	Low Quality	Neural Network (Specific Model)	0.861	204.354	547152	772	42.87	0.24	-	-	-	-	-	101	2332	-	511	16	16	d__Bacteria	p__Proteobacteria	c__Alphaproteobacteria	o__Rickettsiales
ERM_002-00286_S670_L001	wFem	392	149	53	30	7	2	1128471	1028522	816298	655010	291961	139645	392	76761	1128471	33.92	13185	4237	23	60	0.09	o__Rickettsiales	UID3811	89.87	1.71	Medium Quality	Neural Network (Specific Model)	0.858	250.075	1128471	1295	85.41	0.77	1506	gi|1269807825|ref|NR_074513.2|	Ehrlichia ruminantium	1507	87.915	101	2755	-	1012	25	24	d__Bacteria	p__Proteobacteria	c__Alphaproteobacteria	o__Rickettsiales
ERM_002-00287_S671_L001	wFem	440	132	46	23	5	0	898872	770221	584405	429589	159103	0	440	42330	898872	34.2	8873	2427	26	73	0	o__Rickettsiales	UID3811	72.71	0.85	Medium Quality	Neural Network (Specific Model)	0.861	221.406	898872	1169	74.31	0.93	1506	gi|1269807825|ref|NR_074513.2|	Ehrlichia ruminantium	1507	87.915			-	821	22	22	d__Bacteria	p__Proteobacteria	c__Alphaproteobacteria	o__Rickettsiales
ERM_002-00288_S672_L001	wFem	162	48	18	11	5	0	394446	347891	285845	239633	146209	0	162	31597	394446	34.32	17652	3687	8	21	0.25	o__Rickettsiales	UID3811	31.51	0.38	Low Quality	Neural Network (Specific Model)	0.869	233.815	394446	491	34.52	0.44	-	-	-	-	-			-	356	10	10	d__Bacteria	p__Proteobacteria	c__Alphaproteobacteria	o__Rickettsiales
ERM_002-00289_S673_L001	NA	51	10	6	2	2	0	137981	126282	120797	90276	90276	0	51	45557	137981	34.57	44719	9012	2	4	0	k__Bacteria	UID203	15.07	0.88	Low Quality	Neural Network (Specific Model)	0.836	226.594	137981	170	9.53	0	-	-	-	-	-			-	132	5	5	Unclassified Bacteria	N/A	N/A	N/A
ERM_002-00290_S674_L001	wFem	886	230	56	27	9	1	1429773	1149486	786953	579860	300685	56264	886	56264	1429773	33.93	6440	1501	44	167	0.07	o__Rickettsiales	UID3811	92.76	7.95	Medium Quality	Neural Network (Specific Model)	0.859	209.884	1429773	1958	91.36	3.22	1506	gi|1269807825|ref|NR_074513.2|	Ehrlichia ruminantium	1507	87.915	101	2755	-	1242	33	31	d__Bacteria	p__Proteobacteria	c__Alphaproteobacteria	o__Rickettsiales
ERM_002-00291_S675_L001	wFem	370	140	56	32	4	0	1006909	908267	727161	559725	115669	0	370	32129	1006909	33.92	12511	3973	27	63	0.1	o__Rickettsiales	UID3811	77.07	1.72	Medium Quality	Neural Network (Specific Model)	0.863	239.053	1006909	1216	74.97	0.33	-	-	-	-	-	101	1505	-	926	25	24	d__Bacteria	p__Proteobacteria	c__Alphaproteobacteria	o__Rickettsiales
ERM_002-00292_S676_L001	wFem	355	91	32	15	1	0	617303	501496	370606	244770	31529	0	355	31529	617303	34.11	8092	1839	23	63	0	o__Rickettsiales	UID3811	46.43	1.42	Low Quality	Neural Network (Specific Model)	0.854	213.59	617303	825	43.67	0.03	1506	gi|1269807825|ref|NR_074513.2|	Ehrlichia ruminantium	1507	87.915	101	2755	-	559	16	16	d__Bacteria	p__Proteobacteria	c__Alphaproteobacteria	o__Rickettsiales
ERM_002-00293_S677_L001	wFem	330	141	61	35	10	3	1205171	1123650	941836	765204	387805	171740	330	62096	1205171	33.96	14120	5847	22	55	0.08	o__Rickettsiales	UID3811	92.59	1.07	High Quality	Neural Network (Specific Model)	0.861	263.666	1205171	1316	93.26	0.12	1506	gi|1269807825|ref|NR_074513.2|	Ehrlichia ruminantium	1507	87.915	101	2755	-	1097	28	26	d__Bacteria	p__Proteobacteria	c__Alphaproteobacteria	o__Rickettsiales
ERM_002-00294_S678_L001	wFem	128	52	16	9	2	0	323791	291557	214886	162738	59769	0	128	31321	323791	34.36	10143	3173	9	23	0	o__Rickettsiales	UID3811	26.99	0.82	Low Quality	Neural Network (Specific Model)	0.865	230.229	323791	407	33.9	0.03	-	-	-	-	-			-	307	10	10	d__Bacteria	p__Proteobacteria	c__Alphaproteobacteria	o__Rickettsiales
ERM_002-00295_S679_L001	wFem	557	172	44	27	3	0	1011448	841372	563205	447245	105856	0	557	40256	1011448	34	6759	1668	35	109	0	o__Rickettsiales	UID3811	75.96	2.39	Medium Quality	Neural Network (Specific Model)	0.863	218.546	1011448	1336	73.5	1.11	1506	gi|1269807825|ref|NR_074513.2|	Ehrlichia ruminantium	1507	87.915	101	1993	-	896	24	23	d__Bacteria	p__Proteobacteria	c__Alphaproteobacteria	o__Rickettsiales
ERM_002-00296_S680_L001	wFem	397	144	51	28	3	0	980379	860558	641261	480376	102748	0	397	48816	980379	33.99	9771	3258	30	75	0	o__Rickettsiales	UID3811	72.76	1.92	Medium Quality	Neural Network (Specific Model)	0.857	239.406	980379	1173	72.5	0.1	1506	gi|1269807825|ref|NR_074513.2|	Ehrlichia ruminantium	1507	87.915	101	1579	-	874	27	25	d__Bacteria	p__Proteobacteria	c__Alphaproteobacteria	o__Rickettsiales
ERM_002-00297_S681_L001	wFem	398	150	63	36	9	0	1185889	1074947	878308	688828	295629	0	398	41162	1185889	33.91	12163	4352	28	66	0.08	o__Rickettsiales	UID3811	90.82	1.07	Medium Quality	Neural Network (Specific Model)	0.863	250.075	1185889	1368	90.47	0.21	1506	gi|1269807825|ref|NR_074513.2|	Ehrlichia ruminantium	1507	87.915			-	1066	33	31	d__Bacteria	p__Proteobacteria	c__Alphaproteobacteria	o__Rickettsiales
ERM_002-00298_S682_L001	wCI	121	25	9	7	2	1	256639	226288	196137	181327	101691	64571	121	64571	256639	35.12	18778	6062	4	9	0	k__Bacteria	UID203	17.54	0	Low Quality	Neural Network (Specific Model)	0.831	235.343	256639	303	13.98	0.03	1507	gi|1269807825|ref|NR_074513.2|	Ehrlichia ruminantium	1507	87.989	101	2755	-	205	4	4	d__Bacteria	p__Proteobacteria	c__Alphaproteobacteria	o__Rickettsiales
ERM_002-00299_S683_L001	wFem	390	147	58	35	12	1	1199615	1096418	898738	740556	400506	52058	390	52058	1199615	33.91	14120	4881	24	59	0	o__Rickettsiales	UID3811	87.25	1.92	Medium Quality	Neural Network (Specific Model)	0.859	252.165	1199615	1367	88.28	0.31	1506	gi|1269807825|ref|NR_074513.2|	Ehrlichia ruminantium	1507	87.915	101	2755	-	1086	32	30	d__Bacteria	p__Proteobacteria	c__Alphaproteobacteria	o__Rickettsiales
ERM_002-00300_S684_L001	NA	57	9	5	2	0	0	77770	63396	52610	33384	0	0	57	18624	77770	35.42	7433	3687	3	7	0	root	UID1	0	0	-	Neural Network (Specific Model)	0.862	192.65	77770	117	3.98	0	-	-	-	-	-			-	61	0	0	-	-	-	-
ERM_002-00301_S685_L001	wFem	290	128	52	34	17	3	1237795	1169260	997735	868850	609503	181942	290	78011	1237795	33.95	24775	7756	18	41	0	o__Rickettsiales	UID3811	98.08	1.15	High Quality	Neural Network (Specific Model)	0.859	269.22	1237795	1321	99.58	0.14	1506	gi|1269807825|ref|NR_074513.2|	Ehrlichia ruminantium	1507	87.915	101	2755	-	1130	34	32	d__Bacteria	p__Proteobacteria	c__Alphaproteobacteria	o__Rickettsiales
ERM_002-00302_S686_L001	wFem	258	130	55	40	14	3	1276850	1221770	1054585	953529	563768	179683	258	70039	1276850	33.95	21421	8782	18	41	0	o__Rickettsiales	UID3811	99.36	1.18	Medium Quality	Neural Network (Specific Model)	0.865	276.959	1276850	1333	99.78	0.18	1506	gi|1269807825|ref|NR_074513.2|	Ehrlichia ruminantium	1507	87.915			-	1168	32	30	d__Bacteria	p__Proteobacteria	c__Alphaproteobacteria	o__Rickettsiales
ERM_002-00303_S687_L001	wFem	373	132	46	24	4	1	949813	845518	658383	508979	193870	77943	373	77943	949813	33.93	11514	3748	21	59	0.11	o__Rickettsiales	UID3811	73.04	1.64	Medium Quality	Neural Network (Specific Model)	0.859	235.537	949813	1158	72.04	0.15	1506	gi|1269807825|ref|NR_074513.2|	Ehrlichia ruminantium	1507	87.915	101		-	878	26	25	d__Bacteria	p__Proteobacteria	c__Alphaproteobacteria	o__Rickettsiales
ERM_002-00304_S688_L001	wFem	298	91	29	17	2	0	600783	510815	380666	296587	70846	0	298	43171	600783	34.01	9046	2310	18	51	0.17	k__Bacteria	UID203	50.32	1.75	Medium Quality	Neural Network (Specific Model)	0.856	220.377	600783	780	45.92	1.16	-	-	-	-	-			-	550	16	16	d__Bacteria	p__Proteobacteria	c__Alphaproteobacteria	o__Rickettsiales
ERM_002-00305_S689_L001	NA	63	19	10	6	0	0	153157	136437	114327	82356	0	0	63	23949	153157	34.66	10147	4844	6	11	0	o__Rickettsiales	UID3811	6.67	0	Low Quality	Neural Network (Specific Model)	0.815	248.238	153157	168	9.03	0	-	-	-	-	-	101	2755	-	127	4	4	Unclassified Bacteria	N/A	N/A	N/A
ERM_002-00306_S690_L001	wCI	681	53	21	10	3	1	564227	375106	312606	233159	129566	50417	681	50417	564227	40.37	6891	383	16	141	0.18	k__Bacteria	UID203	27.19	0	Low Quality	Neural Network (Specific Model)	0.88	163.746	564227	1014	28.89	0.23	-	-	-	-	-	101		-	407	8	8	d__Bacteria	p__Proteobacteria	c__Alphaproteobacteria	o__Rickettsiales
ERM_002-00307_S691_L001	wFem	372	125	59	29	6	0	1037828	933844	798115	600377	204653	0	372	45008	1037828	34.03	14120	5100	23	56	0.1	o__Rickettsiales	UID3811	76.63	2.08	Medium Quality	Neural Network (Specific Model)	0.859	250.156	1037828	1192	76.31	0.81	1506	gi|1269807825|ref|NR_074513.2|	Ehrlichia ruminantium	1507	87.915	101	2755	-	926	24	24	d__Bacteria	p__Proteobacteria	c__Alphaproteobacteria	o__Rickettsiales
ERM_002-00308_S692_L001	NA	127	15	6	3	0	0	132158	93911	69305	47802	0	0	127	17502	132158	36.85	5926	720	6	22	0	root	UID1	0	0	-	Neural Network (Specific Model)	0.857	165.681	132158	229	6.97	0	-	-	-	-	-			-	113	3	3	-	-	-	-
ERM_002-00309_S693_L001	wFem	323	117	37	19	5	0	779083	688049	508982	383390	174760	0	323	49161	779083	33.89	9220	3136	20	57	0	o__Rickettsiales	UID3811	55.8	1.07	Medium Quality	Neural Network (Specific Model)	0.863	233.085	779083	965	55.64	0.29	-	-	-	-	-	101	2755	-	728	16	16	d__Bacteria	p__Proteobacteria	c__Alphaproteobacteria	o__Rickettsiales
ERM_002-00310_S694_L001	wFem	330	137	55	36	10	2	1179172	1095840	924317	785715	379648	127825	330	75767	1179172	33.95	15827	6390	21	49	0	o__Rickettsiales	UID3811	90.67	2.15	High Quality	Neural Network (Specific Model)	0.862	259.109	1179172	1312	91.85	0.54	1506	gi|1269807825|ref|NR_074513.2|	Ehrlichia ruminantium	1507	87.915	101	2755	-	1063	31	29	d__Bacteria	p__Proteobacteria	c__Alphaproteobacteria	o__Rickettsiales
ERM_002-00311_S695_L001	wFem	398	124	47	24	3	0	879538	760137	595960	440891	102388	0	398	45991	879538	34.03	10251	2864	24	64	0	o__Rickettsiales	UID3811	66.24	1.6	Medium Quality	Neural Network (Specific Model)	0.861	224.927	879538	1127	66.89	0.15	-	-	-	-	-	101	2755	-	789	24	23	d__Bacteria	p__Proteobacteria	c__Alphaproteobacteria	o__Rickettsiales
ERM_002-00312_S696_L001	wCI	560	170	47	23	6	1	1129469	955351	687865	516454	244271	56258	560	56258	1129469	34.19	8765	2314	29	94	0.09	o__Rickettsiales	UID3811	82.72	1.09	Medium Quality	Neural Network (Specific Model)	0.865	223.264	1129469	1463	76.71	2.67	715;502	gi|343206157|ref|NR_044747.1|;gi|1270533066|ref|NR_074500.2|	Ehrlichia ewingii;Ehrlichia chaffeensis	1435;1508	87.552;89.044	101	2755	-	1001	27	26	d__Bacteria	p__Proteobacteria	c__Alphaproteobacteria	o__Rickettsiales
ERM_002-00313_S697_L001	wFem	229	81	28	21	5	0	660305	600078	483788	432560	183900	0	229	42379	660305	34.05	14783	4384	13	31	0	k__Bacteria	UID203	52.63	0	Medium Quality	Neural Network (Specific Model)	0.843	239.429	660305	777	47.83	0.49	1506	gi|1269807825|ref|NR_074513.2|	Ehrlichia ruminantium	1507	87.915	101	2755	-	614	20	18	d__Bacteria	p__Proteobacteria	c__Alphaproteobacteria	o__Rickettsiales
ERM_002-00314_S698_L001	wFem	343	114	29	12	1	0	584252	489323	313409	187550	27103	0	343	27103	584252	34.3	5805	1652	26	74	0	o__Rickettsiales	UID3811	44.43	2.55	Low Quality	Neural Network (Specific Model)	0.859	208.439	584252	806	41.62	0.22	-	-	-	-	-	101	1092	-	549	8	8	d__Bacteria	p__Proteobacteria	c__Alphaproteobacteria	o__Rickettsiales
ERM_002-00315_S699_L001	wFem	332	140	53	30	5	0	1019384	936312	735904	573262	180091	0	332	41162	1019384	33.87	12294	3978	25	60	0.1	o__Rickettsiales	UID3811	77.61	1.37	Medium Quality	Neural Network (Specific Model)	0.859	251.028	1019384	1166	80.02	0.22	-	-	-	-	-			-	931	23	21	d__Bacteria	p__Proteobacteria	c__Alphaproteobacteria	o__Rickettsiales
ERM_002-00316_S700_L001	NA	220	55	19	8	2	0	347804	283787	201098	124448	52089	0	220	26690	347804	34.73	6359	1659	15	39	0	o__Rickettsiales	UID3811	24.28	0.32	Low Quality	Neural Network (Specific Model)	0.83	202.987	347804	476	22.1	0.01	-	-	-	-	-	101	2755	-	305	11	10	d__Bacteria	p__Proteobacteria	c__Alphaproteobacteria	o__Rickettsiales
ERM_002-00317_S701_L001	NA	36	2	1	1	1	1	62262	53348	52284	52284	52284	52284	36	52284	62262	35.74	52284	52284	1	1	0	k__Bacteria	UID203	6.14	0	Low Quality	Neural Network (Specific Model)	0.86	232.182	62262	77	4.84	0	-	-	-	-	-			-	48	0	0	Unclassified Bacteria	N/A	N/A	N/A
ERM_002-00318_S702_L001	wFem	57	9	4	4	2	0	136537	124493	113165	113165	85535	0	57	47860	136537	35.28	37675	13426	2	4	0	o__Rickettsiales	UID3811	12.39	0	Low Quality	Neural Network (Specific Model)	0.865	235.214	136537	168	13.1	0	-	-	-	-	-			-	126	5	5	d__Bacteria	p__Proteobacteria	c__Alphaproteobacteria	o__Rickettsiales
ERM_002-00319_S703_L001	NA	187	54	17	7	1	0	325484	275171	186101	113171	29157	0	187	29157	325484	34.46	7527	2453	13	34	0	k__Bacteria	UID203	22.81	0	Low Quality	Neural Network (Specific Model)	0.864	214.632	325484	438	19.06	0.02	-	-	-	-	-			-	298	6	6	d__Bacteria	p__Proteobacteria	c__Alphaproteobacteria	o__Rickettsiales
ERM_002-00320_S704_L001	wFem	469	137	44	22	2	0	853058	710280	522767	375004	65014	0	469	35441	853058	33.93	7381	1807	28	85	0.12	o__Rickettsiales	UID3811	61.81	1.32	Medium Quality	Neural Network (Specific Model)	0.857	223.643	853058	1093	52.78	0.35	1506	gi|1269807825|ref|NR_074513.2|	Ehrlichia ruminantium	1507	87.915	101	2756	-	746	19	19	d__Bacteria	p__Proteobacteria	c__Alphaproteobacteria	o__Rickettsiales
ERM_002-00321_S705_L001	NA	59	8	3	2	2	0	114241	98706	80495	73700	73700	0	59	41013	114241	35.91	32687	4519	2	5	0	root	UID1	8.33	0	Low Quality	Neural Network (Specific Model)	0.865	241.073	114241	137	9.04	0.08	-	-	-	-	-			-	89	5	4	Unclassified Bacteria	N/A	N/A	N/A
ERM_002-00322_S706_L001	wFem	242	96	33	16	1	0	589991	527935	382389	260039	26827	0	242	26827	589991	34.36	8597	3041	20	49	0	o__Rickettsiales	UID3811	43.09	0.57	Low Quality	Neural Network (Specific Model)	0.857	243.291	589991	695	43.18	0.9	1506	gi|1269807825|ref|NR_074513.2|	Ehrlichia ruminantium	1507	87.915			-	529	11	11	d__Bacteria	p__Proteobacteria	c__Alphaproteobacteria	o__Rickettsiales
ERM_002-00323_S707_L001	wCI	311	101	40	20	2	1	692985	605165	477077	338804	81017	52720	311	52720	692985	34.34	9911	3446	21	51	0.29	k__Bacteria	UID203	37.72	1.75	Low Quality	Neural Network (Specific Model)	0.874	232.2	692985	872	53	1.5	1507	gi|1269807825|ref|NR_074513.2|	Ehrlichia ruminantium	1507	87.989			-	620	19	18	d__Bacteria	p__Proteobacteria	c__Alphaproteobacteria	o__Rickettsiales
ERM_002-00324_S708_L001	NA	24	2	2	2	0	0	26325	20902	20902	20902	0	0	24	10487	26325	37.74	10415	10415	2	2	0	k__Bacteria	UID203	3.51	0	Low Quality	Neural Network (Specific Model)	0.9	168.426	26325	47	5.32	0	-	-	-	-	-			-	24	1	1	Unclassified Bacteria	N/A	N/A	N/A
ERM_002-00325_S709_L001	wFem	90	10	6	2	0	0	89752	66078	58705	27063	0	0	90	14354	89752	36.91	8726	860	5	12	0	k__Bacteria	UID203	7.6	0	Low Quality	Neural Network (Specific Model)	0.832	181.065	89752	138	5.6	0	-	-	-	-	-			-	64	2	2	Unclassified Bacteria	N/A	N/A	N/A
ERM_002-00326_S710_L001	wFem	419	140	44	23	5	1	916002	795978	585726	440654	166029	52059	419	52059	916002	34.01	9130	2664	25	73	0.11	o__Rickettsiales	UID3811	68.53	0.87	Medium Quality	Neural Network (Specific Model)	0.86	230.963	916002	1141	67.01	1.26	419	gi|1270533066|ref|NR_074500.2|	Ehrlichia chaffeensis	1508	88.544	101	2755	-	818	26	25	d__Bacteria	p__Proteobacteria	c__Alphaproteobacteria	o__Rickettsiales
ERM_002-00327_S711_L001	wFem	98	16	7	4	2	0	156436	129173	113395	92309	58918	0	98	33742	156436	35	16310	2397	4	9	0	o__Rickettsiales	UID3811	16.42	0.43	Low Quality	Neural Network (Specific Model)	0.863	212.146	156436	213	10.01	0	-	-	-	-	-			-	148	6	6	d__Bacteria	p__Proteobacteria	c__Alphaproteobacteria	o__Rickettsiales
ERM_002-00328_S712_L001	wFem	72	21	6	2	0	0	107401	90595	54172	26555	0	0	72	13767	107401	34.12	5714	1813	6	14	0	root	UID1	4.17	0	Low Quality	Neural Network (Specific Model)	0.832	200.51	107401	149	7.17	0	-	-	-	-	-			-	97	1	1	Unclassified Bacteria	N/A	N/A	N/A
ERM_002-00329_S713_L001	wFem	319	131	57	35	8	1	1073188	990530	826450	672646	280806	58024	319	58024	1073188	33.9	13136	5567	23	53	0	o__Rickettsiales	UID3811	83.49	1.28	Medium Quality	Neural Network (Specific Model)	0.864	259.704	1073188	1193	81.9	0.17	1506	gi|1269807825|ref|NR_074513.2|	Ehrlichia ruminantium	1507	87.915			-	961	22	22	d__Bacteria	p__Proteobacteria	c__Alphaproteobacteria	o__Rickettsiales
ERM_002-00330_S714_L001	wFem	467	133	31	17	5	1	856398	716210	480367	373288	187392	63140	467	63140	856398	34.15	7876	1925	24	80	0.12	o__Rickettsiales	UID3811	63.32	0.87	Medium Quality	Neural Network (Specific Model)	0.863	223.418	856398	1106	65.02	0.57	467	gi|1269807825|ref|NR_074513.2|	Ehrlichia ruminantium	1507	88.865			-	739	23	22	d__Bacteria	p__Proteobacteria	c__Alphaproteobacteria	o__Rickettsiales
ERM_002-00331_S715_L001	wFem	506	147	44	16	3	0	865010	708077	486637	279798	92234	0	506	39536	865010	33.98	6487	1713	35	102	0	o__Rickettsiales	UID3811	65.09	0.95	Medium Quality	Neural Network (Specific Model)	0.855	209.39	865010	1181	61.44	1.91	1506	gi|1269807825|ref|NR_074513.2|	Ehrlichia ruminantium	1507	87.915	101	2755	-	792	23	22	d__Bacteria	p__Proteobacteria	c__Alphaproteobacteria	o__Rickettsiales
ERM_002-00332_S716_L001	NA	372	101	29	15	4	0	663221	546133	398188	308662	131809	0	372	36932	663221	34.08	7334	1640	18	65	0.3	o__Rickettsiales	UID3811	53.41	1.01	Medium Quality	Neural Network (Specific Model)	0.861	211.692	663221	902	44.81	1	-	-	-	-	-	101	1563;1125	-	617	15	15	d__Bacteria	p__Proteobacteria	c__Alphaproteobacteria	o__Rickettsiales
ERM_002-00333_S717_L001	wCI	313	121	55	24	7	3	998327	916428	768936	548171	287334	163749	313	55801	998327	34.1	11256	5527	20	52	0.1	o__Rickettsiales	UID3811	77.66	0.85	Medium Quality	Neural Network (Specific Model)	0.863	260.921	998327	1103	73.34	0.47	1507	gi|1269807825|ref|NR_074513.2|	Ehrlichia ruminantium	1507	87.989	101	938	-	868	27	25	d__Bacteria	p__Proteobacteria	c__Alphaproteobacteria	o__Rickettsiales
ERM_002-00334_S718_L001	wFem	411	156	55	34	8	0	1069846	959098	745985	608394	214883	0	411	29880	1069846	33.99	11741	3249	28	70	0.09	o__Rickettsiales	UID3811	78.44	1.99	Medium Quality	Neural Network (Specific Model)	0.863	240.761	1069846	1283	82.02	0.2	-	-	-	-	-	101	2755	-	972	28	26	d__Bacteria	p__Proteobacteria	c__Alphaproteobacteria	o__Rickettsiales
ERM_002-00335_S719_L001	NA	89	14	5	5	0	0	128505	107988	88901	88901	0	0	89	21223	128505	35.28	16158	4094	4	7	0	k__Bacteria	UID203	5.58	0	Low Quality	Neural Network (Specific Model)	0.819	196.503	128505	179	9.1	0	1506	gi|1269807825|ref|NR_074513.2|	Ehrlichia ruminantium	1507	87.915			-	109	0	0	Unclassified Bacteria	N/A	N/A	N/A
ERM_002-00336_S720_L001	wFem	477	167	50	28	7	1	1112719	974593	711154	568058	262921	78011	477	78011	1112719	33.88	10604	2619	27	84	0	o__Rickettsiales	UID3811	85.13	1.85	Medium Quality	Neural Network (Specific Model)	0.862	232.206	1112719	1381	81.03	2.18	1506	gi|1269807825|ref|NR_074513.2|	Ehrlichia ruminantium	1507	87.915	101	2755	-	1004	28	26	d__Bacteria	p__Proteobacteria	c__Alphaproteobacteria	o__Rickettsiales
ERM_002-00337_S721_L001	wFem	473	132	37	10	0	0	715633	569624	351611	158463	0	0	473	22857	715633	34.15	4906	1391	39	105	0.14	o__Rickettsiales	UID3811	50.07	3.42	Medium Quality	Gradient Boost (General Model)	0.853	210.959	715633	968	56.2	3.55	1506	gi|1269807825|ref|NR_074513.2|	Ehrlichia ruminantium	1507	87.915	58	946	-	602	16	16	d__Bacteria	p__Proteobacteria	c__Alphaproteobacteria	o__Rickettsiales
ERM_002-00338_S722_L001	wFem	212	57	22	11	1	0	395815	336723	261119	186209	30777	0	212	30777	395815	34.25	9461	2575	13	32	0	o__Rickettsiales	UID3811	30.27	0.77	Low Quality	Neural Network (Specific Model)	0.863	223.078	395815	512	27.56	0.06	-	-	-	-	-	101		-	348	5	5	d__Bacteria	p__Proteobacteria	c__Alphaproteobacteria	o__Rickettsiales
ERM_002-00339_S723_L001	wCI	153	42	18	8	0	0	305842	267542	215389	142988	0	0	153	24996	305842	34.61	8805	3634	10	22	0	o__Rickettsiales	UID3811	21.08	0	Low Quality	Neural Network (Specific Model)	0.852	224.549	305842	388	20.88	0.02	-	-	-	-	-		1559	-	265	7	7	d__Bacteria	p__Proteobacteria	c__Alphaproteobacteria	o__Rickettsiales
ERM_002-00340_S724_L001	wFem	140	49	21	12	3	0	388169	354884	287502	220886	90587	0	140	32626	388169	34.18	11590	4546	10	22	0	k__Bacteria	UID203	14.04	0	Low Quality	Neural Network (Specific Model)	0.861	267.407	388169	418	22.9	0.35	-	-	-	-	-			-	326	6	6	d__Bacteria	p__Proteobacteria	c__Alphaproteobacteria	o__Rickettsiales
ERM_002-00341_S725_L001	wFem	278	69	23	13	1	0	453988	369637	267377	194633	25724	0	278	25724	453988	34.36	7569	1730	17	48	0	o__Rickettsiales	UID3811	34.02	0.67	Low Quality	Gradient Boost (General Model)	0.859	207.79	453988	628	48.8	0.03	-	-	-	-	-			-	426	9	9	d__Bacteria	p__Proteobacteria	c__Alphaproteobacteria	o__Rickettsiales
ERM_002-00342_S726_L001	wFem	451	132	48	28	5	0	1015698	883211	701708	551735	173100	0	451	47683	1015698	34.11	11799	3430	24	63	0.2	o__Rickettsiales	UID3811	78.01	0.62	Medium Quality	Neural Network (Specific Model)	0.86	228.473	1015698	1278	78.31	0.13	1506	gi|1269807825|ref|NR_074513.2|	Ehrlichia ruminantium	1507	87.915	101	2755	-	921	26	24	d__Bacteria	p__Proteobacteria	c__Alphaproteobacteria	o__Rickettsiales
ERM_002-00343_S727_L001	wFem	327	122	38	24	3	0	792752	704777	523151	418584	93470	0	327	36360	792752	34.09	10753	2640	22	58	0.13	o__Rickettsiales	UID3811	59.03	1.13	Medium Quality	Neural Network (Specific Model)	0.858	232.962	792752	976	54	0.07	1506	gi|1269807825|ref|NR_074513.2|	Ehrlichia ruminantium	1507	87.915	101	2755	-	721	21	19	d__Bacteria	p__Proteobacteria	c__Alphaproteobacteria	o__Rickettsiales
ERM_002-00344_S728_L001	wFem	384	118	42	22	4	1	850604	739153	572755	431512	163474	56033	384	56033	850604	33.91	10287	2930	22	60	0	o__Rickettsiales	UID3811	66.23	0.16	Medium Quality	Neural Network (Specific Model)	0.86	224.207	850604	1092	60.92	2.65	1506	gi|1269807825|ref|NR_074513.2|	Ehrlichia ruminantium	1507	87.915	101	2722	-	787	27	26	d__Bacteria	p__Proteobacteria	c__Alphaproteobacteria	o__Rickettsiales
ERM_002-00345_S729_L001	NA	78	15	9	3	0	0	115732	96281	83613	41894	0	0	78	21589	115732	35.6	8763	3979	5	10	0	root	UID1	5.21	0	Low Quality	Neural Network (Specific Model)	0.839	214.605	115732	152	5.48	0	-	-	-	-	-			-	98	2	2	Unclassified Bacteria	N/A	N/A	N/A
ERM_002-00346_S730_L001	wFem	486	172	56	28	1	0	1034818	896786	633762	421909	29408	0	486	29408	1034818	33.98	8243	2475	39	97	0.1	o__Rickettsiales	UID3811	77.93	1.08	Medium Quality	Neural Network (Specific Model)	0.858	227.447	1034818	1306	74.24	0.11	1113	gi|645321551|ref|NR_118489.1|	Anaplasma odocoilei	1379	88.14	101	2755	-	957	26	24	d__Bacteria	p__Proteobacteria	c__Alphaproteobacteria	o__Rickettsiales
ERM_002-00347_S731_L001	NA	104	12	6	4	2	1	172357	140964	131250	112995	82790	51822	104	51822	172357	35.15	18840	8796	3	6	0	k__Bacteria	UID203	17.54	0	Low Quality	Neural Network (Specific Model)	0.847	197.789	172357	247	8.88	0.19	-	-	-	-	-			-	168	6	6	Unclassified Bacteria	N/A	N/A	N/A
ERM_002-00348_S732_L001	wCI	288	91	32	14	1	0	557953	475425	362323	234722	32808	0	288	32808	557953	34.29	9038	2096	19	51	0	o__Rickettsiales	UID3811	47.56	1.08	Low Quality	Neural Network (Specific Model)	0.864	221.722	557953	727	41.18	0.03	1507	gi|1269807825|ref|NR_074513.2|	Ehrlichia ruminantium	1507	87.989			-	510	15	15	d__Bacteria	p__Proteobacteria	c__Alphaproteobacteria	o__Rickettsiales
ERM_002-00349_S733_L001	wFem	247	79	27	13	1	0	496256	429126	312313	211040	37739	0	247	37739	496256	34.04	7701	2729	18	44	0.2	k__Bacteria	UID203	28.07	0	Low Quality	Neural Network (Specific Model)	0.855	227.147	496256	624	32.35	0.08	1019	gi|1269807825|ref|NR_074513.2|	Ehrlichia ruminantium	1507	88.224			-	442	13	12	d__Bacteria	p__Proteobacteria	c__Alphaproteobacteria	o__Rickettsiales
ERM_002-00350_S734_L001	wFem	469	135	38	27	8	0	953835	814795	613237	536301	227029	0	469	34190	953835	34.14	12485	2249	22	68	0.21	o__Rickettsiales	UID3811	71.79	4.41	Medium Quality	Neural Network (Specific Model)	0.859	221.985	953835	1235	76.36	1.01	1506	gi|1269807825|ref|NR_074513.2|	Ehrlichia ruminantium	1507	87.915	101	2755	-	852	23	22	d__Bacteria	p__Proteobacteria	c__Alphaproteobacteria	o__Rickettsiales
ERM_002-00351_S735_L001	wFem	389	98	30	16	3	1	640986	528730	384088	289133	106007	53113	389	53113	640986	34.89	8040	1808	20	63	0.16	o__Rickettsiales	UID3811	46.28	0.68	Low Quality	Neural Network (Specific Model)	0.862	217.469	640986	849	48.37	0.09	-	-	-	-	-			-	533	16	16	d__Bacteria	p__Proteobacteria	c__Alphaproteobacteria	o__Rickettsiales
ERM_002-00352_S736_L001	wFem	935	215	46	18	0	0	1078524	778272	446457	254762	0	0	935	21174	1078524	33.93	3068	866	70	248	0.19	o__Rickettsiales	UID3811	63.91	9.12	Medium Quality	Gradient Boost (General Model)	0.845	183.257	1078524	1664	61.17	0.45	-	-	-	-	-	87		-	913	20	18	d__Bacteria	p__Proteobacteria	c__Alphaproteobacteria	o__Rickettsiales
ERM_002-00353_S737_L001	wFem	339	92	22	10	1	0	496587	398826	250714	163480	25685	0	339	25685	496587	34.13	5106	1388	22	71	0.2	o__Rickettsiales	UID3811	36.54	1.14	Low Quality	Gradient Boost (General Model)	0.878	205.546	496587	710	46.51	0.09	-	-	-	-	-			-	440	6	6	d__Bacteria	p__Proteobacteria	c__Alphaproteobacteria	o__Rickettsiales
ERM_002-00354_S738_L001	NA	62	11	5	4	1	1	158413	140899	122063	116073	60025	60025	62	60025	158413	35.01	22282	5990	2	5	0	k__Bacteria	UID203	17.54	0	Low Quality	Neural Network (Specific Model)	0.862	221.578	158413	206	11.82	0	-	-	-	-	-			-	160	10	9	Unclassified Bacteria	N/A	N/A	N/A
ERM_002-00355_S739_L001	wFem	55	12	6	4	1	0	131309	118961	106864	89338	45871	0	55	45871	131309	34.4	14329	9982	3	5	0	o__Rickettsiales	UID3811	10.68	0.43	Low Quality	Neural Network (Specific Model)	0.828	204.32	131309	178	10.6	0.02	-	-	-	-	-			-	138	5	5	d__Bacteria	p__Proteobacteria	c__Alphaproteobacteria	o__Rickettsiales
ERM_002-00356_S740_L001	wFem	507	138	43	20	1	0	824788	669541	465416	298562	26836	0	507	26836	824788	33.98	6771	1576	34	98	0.12	o__Rickettsiales	UID3811	61.82	1.71	Medium Quality	Gradient Boost (General Model)	0.851	211.091	824788	1112	66.4	1.55	-	-	-	-	-	101	2755	-	724	22	21	d__Bacteria	p__Proteobacteria	c__Alphaproteobacteria	o__Rickettsiales
ERM_002-00357_S741_L001	NA	6	0	0	0	0	0	1574	0	0	0	0	0	6	275	1574	58.07	272	257	3	5	0	root	UID1	0	0	-	Gradient Boost (General Model)	0.907	79.6667	1574	6	6.38	0	-	-	-	-	-			-	1	0	0	-	-	-	-
ERM_002-00358_S742_L001	wCI	284	122	49	29	8	0	928570	860268	697795	559277	256157	0	284	45267	928570	34.35	12129	5169	21	49	0	o__Rickettsiales	UID3811	72.86	1.03	Medium Quality	Neural Network (Specific Model)	0.86	255.658	928570	1044	75.92	0.32	1507	gi|1269807825|ref|NR_074513.2|	Ehrlichia ruminantium	1507	87.989	101	2755	-	839	25	25	d__Bacteria	p__Proteobacteria	c__Alphaproteobacteria	o__Rickettsiales
ERM_002-00359_S743_L001	NA	221	46	12	8	1	0	312256	241915	168729	142841	33731	0	221	33731	312256	34.44	7121	1166	10	39	0	o__Rickettsiales	UID3811	18.53	0.43	Low Quality	Neural Network (Specific Model)	0.851	192.181	312256	463	14.31	0.1	-	-	-	-	-			-	287	3	3	d__Bacteria	p__Proteobacteria	c__Alphaproteobacteria	o__Rickettsiales
ERM_002-00360_S744_L001	wFem	246	124	58	40	16	3	1274589	1222044	1073434	949976	595951	176587	246	66943	1274589	33.93	23152	9408	18	41	0	o__Rickettsiales	UID3811	99.79	0.85	High Quality	Neural Network (Specific Model)	0.863	277.254	1274589	1326	99.87	0.15	1506	gi|1269807825|ref|NR_074513.2|	Ehrlichia ruminantium	1507	87.915	101	2755	-	1164	33	31	d__Bacteria	p__Proteobacteria	c__Alphaproteobacteria	o__Rickettsiales
ERM_002-00361_S745_L001	wFem	374	95	33	20	6	0	705214	587345	462078	369769	168533	0	374	31228	705214	34.09	10241	2141	19	54	0	o__Rickettsiales	UID3811	56.59	1.02	Medium Quality	Neural Network (Specific Model)	0.854	212.952	705214	946	58.36	0.12	472	gi|343206172|ref|NR_044762.1|	Anaplasma phagocytophilum	1433	88.983	101	2755	-	647	27	25	d__Bacteria	p__Proteobacteria	c__Alphaproteobacteria	o__Rickettsiales
ERM_002-00362_S746_L001	wFem	357	139	58	37	8	1	1178797	1084058	907355	755303	310036	64287	357	64287	1178797	33.95	14120	6072	24	54	0	o__Rickettsiales	UID3811	90.2	1.85	High Quality	Neural Network (Specific Model)	0.863	257.415	1178797	1322	91.08	0.1	1506	gi|1269807825|ref|NR_074513.2|	Ehrlichia ruminantium	1507	87.915	101	2755	-	1082	29	28	d__Bacteria	p__Proteobacteria	c__Alphaproteobacteria	o__Rickettsiales
ERM_002-00363_S747_L001	NA	77	16	6	4	2	0	150542	131483	106035	92619	54354	0	77	27276	150542	35.08	18763	4919	4	8	0	root	UID1	4.17	0	Low Quality	Neural Network (Specific Model)	0.851	221.902	150542	193	7.29	0	-	-	-	-	-			-	134	6	6	Unclassified Bacteria	N/A	N/A	N/A
ERM_002-00364_S748_L001	wFem	433	116	37	22	6	0	864911	725620	539433	436970	191342	0	433	43303	864911	33.98	10446	2585	22	68	0.12	o__Rickettsiales	UID3811	69.68	2.61	Medium Quality	Neural Network (Specific Model)	0.861	219.98	864911	1133	70.34	0.06	1388	gi|1269807825|ref|NR_074513.2|	Ehrlichia ruminantium	1507	88.256			-	779	20	18	d__Bacteria	p__Proteobacteria	c__Alphaproteobacteria	o__Rickettsiales
ERM_002-00365_S749_L001	wCI	505	126	42	25	9	1	1047689	888835	699915	583806	324986	65607	505	65607	1047689	34.2	13898	2768	20	66	0	o__Rickettsiales	UID3811	78.6	2.99	Medium Quality	Neural Network (Specific Model)	0.862	231.694	1047689	1302	74.93	3.62	1507	gi|1269807825|ref|NR_074513.2|	Ehrlichia ruminantium	1507	87.989	101	1053	-	887	28	26	d__Bacteria	p__Proteobacteria	c__Alphaproteobacteria	o__Rickettsiales
ERM_002-00366_S750_L001	wFem	377	96	22	12	1	0	574297	457407	293719	216040	44980	0	377	44980	574297	33.96	6193	1491	21	75	0.17	o__Rickettsiales	UID3811	42.27	3.08	Low Quality	Neural Network (Specific Model)	0.864	205.323	574297	809	44.17	1.08	503	gi|1270533066|ref|NR_074500.2|	Ehrlichia chaffeensis	1508	88.27			-	507	12	12	d__Bacteria	p__Proteobacteria	c__Alphaproteobacteria	o__Rickettsiales
ERM_002-00367_S751_L001	wFem	309	82	21	11	0	0	461432	363678	235443	164749	0	0	309	20902	461432	34.28	5087	1325	21	67	0.22	o__Rickettsiales	UID3811	28.35	2.14	Low Quality	Neural Network (Specific Model)	0.854	204.098	461432	646	28.09	0.04	1480	gi|1269807825|ref|NR_074513.2|	Ehrlichia ruminantium	1507	87.77			-	390	10	10	d__Bacteria	p__Proteobacteria	c__Alphaproteobacteria	o__Rickettsiales
ERM_002-00368_S752_L001	wFem	77	21	8	2	1	0	127928	110037	83073	39388	27859	0	77	27859	127928	34.79	7402	2207	5	12	0	k__Bacteria	UID203	1.75	0	Low Quality	Neural Network (Specific Model)	0.823	217.377	127928	162	7.41	0	-	-	-	-	-			-	109	2	2	Unclassified Bacteria	N/A	N/A	N/A
ERM_002-00369_S753_L001	wFem	423	138	46	24	4	2	980808	849120	653373	483278	189507	110832	423	55835	980808	34.08	9823	2793	25	69	0.1	o__Rickettsiales	UID3811	71.31	0.85	Medium Quality	Neural Network (Specific Model)	0.863	237.486	980808	1192	70.09	1.51	1506	gi|1269807825|ref|NR_074513.2|	Ehrlichia ruminantium	1507	87.915			-	855	28	26	d__Bacteria	p__Proteobacteria	c__Alphaproteobacteria	o__Rickettsiales
ERM_002-00370_S754_L001	NA	71	11	3	3	3	0	144745	125789	101145	101145	101145	0	71	35489	144745	34.65	30855	3767	3	5	0.69	root	UID1	0	0	-	Neural Network (Specific Model)	0.828	214.46	144745	187	7.53	0	-	-	-	-	-			-	127	5	4	-	-	-	-
ERM_002-00371_S755_L001	NA	42	3	3	2	1	0	75955	65407	65407	60356	49492	0	42	49492	75955	36.26	49492	10864	1	2	0	k__Bacteria	UID203	7.02	0	Low Quality	Neural Network (Specific Model)	0.891	228.667	75955	99	6.38	0	-	-	-	-	-			-	60	1	1	Unclassified Bacteria	N/A	N/A	N/A
ERM_002-00372_S756_L001	NA	45	5	1	1	1	1	75965	65897	58943	58943	58943	58943	45	58943	75965	35.81	58943	58943	1	1	0	root	UID1	0	0	-	Neural Network (Specific Model)	0.844	203.952	75965	105	4.71	0	-	-	-	-	-			-	69	1	1	-	-	-	-
ERM_002-00373_S757_L001	wFem	283	90	32	16	6	1	671981	591330	472567	359376	204241	55983	283	55983	671981	34.32	12921	3981	14	40	0	o__Rickettsiales	UID3811	54.55	1.93	Medium Quality	Neural Network (Specific Model)	0.857	227.185	671981	848	52.68	0.47	1506	gi|1269807825|ref|NR_074513.2|	Ehrlichia ruminantium	1507	87.915	101	2755	-	604	24	23	d__Bacteria	p__Proteobacteria	c__Alphaproteobacteria	o__Rickettsiales
ERM_002-00374_S758_L001	wFem	386	124	40	21	3	0	773828	661068	486351	348913	82712	0	386	31211	773828	34.02	8614	2209	26	69	0	o__Rickettsiales	UID3811	64.89	1.99	Medium Quality	Neural Network (Specific Model)	0.86	225.924	773828	985	57.95	0.94	-	-	-	-	-			-	673	18	17	d__Bacteria	p__Proteobacteria	c__Alphaproteobacteria	o__Rickettsiales
ERM_002-00375_S759_L001	wFem	244	75	29	9	3	0	464322	397083	296299	158403	80881	0	244	28010	464322	34.27	6813	2921	19	43	0	o__Rickettsiales	UID3811	36.75	1.71	Low Quality	Neural Network (Specific Model)	0.857	231.728	464322	574	32.21	0.48	-	-	-	-	-			-	408	14	14	d__Bacteria	p__Proteobacteria	c__Alphaproteobacteria	o__Rickettsiales
ERM_002-00376_S760_L001	wFem	33	10	5	4	1	0	101861	94880	86990	81673	41112	0	33	41112	101861	34.48	14354	12440	2	4	0	root	UID1	4.17	0	Low Quality	Neural Network (Specific Model)	0.817	233.924	101861	119	7.1	0	1506	gi|1269807825|ref|NR_074513.2|	Ehrlichia ruminantium	1507	87.915			-	94	2	2	Unclassified Bacteria	N/A	N/A	N/A
ERM_002-00377_S761_L001	NA	73	10	8	4	1	0	140561	120889	114834	84372	26880	0	73	26880	140561	34.96	17924	7527	4	7	0	k__Bacteria	UID203	1.75	0	Low Quality	Neural Network (Specific Model)	0.853	206.753	140561	194	9.54	0.07	-	-	-	-	-			-	135	3	3	Unclassified Bacteria	N/A	N/A	N/A
ERM_002-00378_S762_L001	wFem	230	39	15	4	2	0	293969	219786	178215	95590	65461	0	230	35482	293969	34.25	7521	993	10	40	0.34	k__Bacteria	UID203	19.3	0	Low Quality	Neural Network (Specific Model)	0.845	198.1	293969	419	13.31	0.02	681;494	gi|343206157|ref|NR_044747.1|;gi|1270533066|ref|NR_074500.2|	Ehrlichia ewingii;Ehrlichia chaffeensis	1435;1508	88.253;89.474			-	236	2	2	d__Bacteria	p__Proteobacteria	c__Alphaproteobacteria	o__Rickettsiales
ERM_002-00379_S763_L001	wFem	534	145	31	15	5	0	841283	669303	443125	329783	177081	0	534	46015	841283	34.06	6299	1264	27	112	0	o__Rickettsiales	UID3811	66.11	1.28	Medium Quality	Gradient Boost (General Model)	0.861	207.521	841283	1168	70.2	1.11	-	-	-	-	-	101	1886	-	754	24	22	d__Bacteria	p__Proteobacteria	c__Alphaproteobacteria	o__Rickettsiales
ERM_002-00380_S764_L001	wFem	371	98	37	17	3	0	711536	595574	455625	324958	87492	0	371	33143	711536	33.89	7736	2729	21	59	0	k__Bacteria	UID203	43.46	2.63	Low Quality	Neural Network (Specific Model)	0.859	220.906	711536	926	45.98	0.51	1506	gi|1269807825|ref|NR_074513.2|	Ehrlichia ruminantium	1507	87.915			-	625	20	18	d__Bacteria	p__Proteobacteria	c__Alphaproteobacteria	o__Rickettsiales
ERM_002-00381_S765_L001	wFem	324	102	39	23	7	0	809634	716986	572386	455152	192848	0	324	29228	809634	34.19	13242	3914	20	48	0	o__Rickettsiales	UID3811	64.32	1.64	Medium Quality	Neural Network (Specific Model)	0.858	232.671	809634	998	67.22	0.01	1506	gi|1269807825|ref|NR_074513.2|	Ehrlichia ruminantium	1507	87.915	101	2755	-	751	26	25	d__Bacteria	p__Proteobacteria	c__Alphaproteobacteria	o__Rickettsiales
ERM_002-00382_S766_L001	NA	48	7	3	1	0	0	53772	42033	33865	19803	0	0	48	19803	53772	35.57	7031	1736	3	7	0	root	UID1	0	0	-	Neural Network (Specific Model)	0.825	180.866	53772	82	2.51	0	-	-	-	-	-			-	42	0	0	-	-	-	-
ERM_002-00383_S767_L001	wFem	443	161	56	31	10	1	1190419	1067459	830987	655011	343970	65047	443	65047	1190419	33.93	11712	3882	26	71	0	o__Rickettsiales	UID3811	93.23	2.54	High Quality	Neural Network (Specific Model)	0.863	242.074	1190419	1418	92.99	0.87	1506	gi|1269807825|ref|NR_074513.2|	Ehrlichia ruminantium	1507	87.915	101	2755	-	1064	28	27	d__Bacteria	p__Proteobacteria	c__Alphaproteobacteria	o__Rickettsiales
ERM_002-00384_S768_L001	wFem	772	167	38	11	1	0	895395	648516	378467	186513	34399	0	772	34399	895395	34.24	3846	855	55	192	0.11	o__Rickettsiales	UID3811	56.59	4.3	Medium Quality	Neural Network (Specific Model)	0.856	181.787	895395	1411	54.89	2.46	-	-	-	-	-	101	2755	-	760	14	14	d__Bacteria	p__Proteobacteria	c__Alphaproteobacteria	o__Rickettsiales
[truncated: 3 more columns]

## Sheet: Table S3 homologies
Table S3 BLAST-based homology analysis of phenotype-associated genes in Wolbachia
Gene Categoly	Reference gene name (best hit)	wFem Gene ID	Protein sequences	Homology	Rererence		wFem		E-value	Bit-score	Best-hit Protein	Accession	Bit-score	E-value	Homology
					Start	End	Start	End
Oscar	wHmt_13140 [Hm-Oscar]	WFEM_03640	MIEDRNVPLSLAIQLGDVDMANALVAGGADVNKVDKCGSTPLHLAVQLVNLEMVNALIARGADVNKVDKCGSTPLHLAVQLVNLEMVNALIARGADVNKVDKCGSTPLHFAAQIGNAEIINALIAHEVGDDRCTPLHLAVLRNDMELVNSLIERGANVCQESRGGYVPLHLAARAGNVEMINALIERGAKINQMNDDRFTPLHFAVQVGDVEVVNILLARGASVHRVDKYGFTPLHFATQVSNAEVIRALIERGANVNQTNSDKDVCGNSCRYANRNTPLHLAIERGNLEAVNCLLAEGADINQTDRNGSTPLHLAVQAGDVEVVNALVGRGADVNKVDKRGSTPLHFAAQIGNAEIINALIAHEVGDDRCTPLHLAVLRNDMELVNSLIERGADVNKA…	99.605	1	3546	1	3543	0	6468	ankyrin repeat domain-containing protein [Wolbachia pipientis]	WP_286260891.1	2373	0	0.9898
Oscar	wScaTNS_07650 [Os-Oscar]	WFEM_03640	MIEDRNVPLSLAIQLGDVDMANALVAGGADVNKVDKCGSTPLHLAVQLVNLEMVNALIARGADVNKVDKCGSTPLHLAVQLVNLEMVNALIARGADVNKVDKCGSTPLHFAAQIGNAEIINALIAHEVGDDRCTPLHLAVLRNDMELVNSLIERGANVCQESRGGYVPLHLAARAGNVEMINALIERGAKINQMNDDRFTPLHFAVQVGDVEVVNILLARGASVHRVDKYGFTPLHFATQVSNAEVIRALIERGANVNQTNSDKDVCGNSCRYANRNTPLHLAIERGNLEAVNCLLAEGADINQTDRNGSTPLHLAVQAGDVEVVNALVGRGADVNKVDKRGSTPLHFAAQIGNAEIINALIAHEVGDDRCTPLHLAVLRNDMELVNSLIERGADVNKA…	88.925	2731	5196	1105	3543	0	3011	ankyrin repeat domain-containing protein [Wolbachia pipientis]	WP_286260891.1	2373	0	0.9898
Oscar	WCauATS_12220 [Ec-Oscar]	WFEM_03640	MIEDRNVPLSLAIQLGDVDMANALVAGGADVNKVDKCGSTPLHLAVQLVNLEMVNALIARGADVNKVDKCGSTPLHLAVQLVNLEMVNALIARGADVNKVDKCGSTPLHFAAQIGNAEIINALIAHEVGDDRCTPLHLAVLRNDMELVNSLIERGANVCQESRGGYVPLHLAARAGNVEMINALIERGAKINQMNDDRFTPLHFAVQVGDVEVVNILLARGASVHRVDKYGFTPLHFATQVSNAEVIRALIERGANVNQTNSDKDVCGNSCRYANRNTPLHLAIERGNLEAVNCLLAEGADINQTDRNGSTPLHLAVQAGDVEVVNALVGRGADVNKVDKRGSTPLHFAAQIGNAEIINALIAHEVGDDRCTPLHLAVLRNDMELVNSLIERGADVNKA…	91.112	1591	4317	832	3543	0	3675	ankyrin repeat domain-containing protein [Wolbachia pipientis]	WP_286260891.1	2373	0	0.9898
CifB	wTri-2_pair1 [Type_V CifB]	WFEM_02400	MGINDAEACFGILITVGSNNPNKLILTSRTAKEGFIPVEVVHSSVHMLPTVGQCSKRKSSSPEYPPSKKPRRERSVSMACIDSFDEEKITEEEKEQRIKELFNAGKVAERVKNIEFYDQLFKVSQKISKGEIIDKNVEEAFVAKIKEIDLDSIDPEIGDIVKEIKDNIENKEEVKNILRRSGVAEKIGKVAEGAGLAFTVFLVGKHIANGDIEGLGYDALNLWVMPKIGEKISGKMLELGTKLDSQMLKGFAPVMGRAIGNFAAFLGLAESIKARQSATDPADIRIADLNIATNSIFIAADVPAVVTETMSAIGMEAGIIGEFAGPVGAAISVAVIIIAQFVEAGLEVEKLGEHIKLTDQEKHDLYWDFFLGKKVPDYIGNDLQTEEIYKQYISKILNQ…	93.862	2935	4547	49	1661	0	2431	ankyrin repeat domain-containing protein [Wolbachia endosymbiont (group B) of Agriphila inquinatella]	WP_353288213.1	3838	0	0.9905
CifB	wTri-2_pair1_[Type_V]	WFEM_00260	MPKATAKTKHIKHKPELIELLLTEPINLGNDKGNPILAVDKEKPVGFAEKFSLFFSETPDIGSTSDPEFFIHGILGSVLILPESGLVEKLGIDKVYVKHTEVGVQDSRKKGKANVVKLCFSLKKDGKKQVALRVFTNDGITGGRNPEDKYRYSDDELKEIAGKLGISDIDNVDEHVFRICTEGEPGNKSFRLHTWQIGRVKEKFKIAASSQSQVNNEFKEISVAQSINLEDSFKELSNGDIKEVIRSTEKIFKEFASVYRDNQEKFSLSNSEATYHGFHYGALTLNFKYRYGLNCYVERAAGKGRADLTFMSRTKDANGKMNQKPTPIVVEFKGEGHTADEAIAQIKNKGYLYNLSVRTEAEDAVIVGASFAQNDKSKWLRVEQGKISQLKGFIHQLLK…	90.721	3138	4143	2364	3372	0	1339	latrotoxin-related protein [Wolbachia endosymbiont (group B) of Cyclophora punctaria]	WP_353280996.1	3516	0	0.7808
wmk	wMel-wmk	WFEM_02300	MAKYTTISLRYQIAQKVRSWRLKQKYTLKDLAGKAEINYHTLLRYEQGTCGIPIERLKVIANALSIPIRNLFPRLKVLREDSCFDKSKTEEMYNFIEKTGGHKAIYMLTKSVRAEEESNIKAARTRIARNLVKAEFDTDIIYRATGLSTEEYADKERDEPKGGQEIKKWRIIRGYTQEELAKKLNVGPSQIHHYEQGSVTLLSERLWEIARELSVDAEDLIKEYKESEGENELLSLAREYRKIDNQESRDELNIWVEFLLQRKQIYKEKIDKVEKIKVANNLRMLDVSIYAISKIID	82.353	9	93	18	102	2.67e-14	75	helix-turn-helix transcriptional regulator [Wolbachia pipientis]	WP_182158590.1	531	0	0.8907
wmk	wHm-t-wmk-4	WFEM_02470	MFVSASNVSYGIGQRIENCRLMRGHTQIGLVSQIGLTYQEVNSYEDGYIPIPIEVLYIIARVLSVDVVDLLPEPVIVREDSYEDEEILYLTKIYENQKLGKIVPSLVRFVHISEKINQEEARLEIAKNLVKEGVSVDIISQATGLSIYEYDNTEKEVCTDSIYYRIGQRIREWRLIKRYTQKDLANKVGLTLKEIHEYERGYTAITFDKLYEIADALSVNIKVLLPETRESKKILSLIKALLPKITKCENEDSKKLLSLMDEYREDENQESLDALVKSLSEDMKSGKEKVKKAEKIKIAKDLVKAGIAIDIIVRASGLTADECEN	91.3	34	985	25	967	0	1290	helix-turn-helix domain-containing protein [Wolbachia]	WP_019236581.1	559	0	0.8533
wmk	wHm-t-wmk-3	WFEM_02480	MEKSLDYKVGEKLKSWRLERGYTQKDLAEKIGVKYWVILQYEKGNRRVPIERLYAITEALSISITDLIPVSKSCLEDEEEILNLVREYKKINDQELRKMFCLLTKFVQVSEKSSRKSEKIKIAKSLVKAGVSVDIVAKTIGLSADECVEEKVGSIYYQIGKKIKEWRLVREYTQKDLAEKMSTTRDEISNYEQGRVATPLGKLYEIAETLSISITDLLTEEDEGSKVENELPNLIKEYKEIESQELRHALIKSLFEGIRICEEKVREIERIKVAKDLVKGGISIDTILQAVGLSIDMVLDG	88.939	1	879	1	882	0	1083	helix-turn-helix domain-containing protein [Wolbachia endosymbiont (group B) of Phasia obesa]	WP_341818899.1	591	0	1
wmk	wHm-t-wmk-2	WFEM_02510	MSTTRDEISNYEQGRVAIPLEKLYAIAETLSISIIDLLIEEDEIVENELPDLIKEYKKIESQELRNALIRSLFEGIRICEEKVKRAEKIKIAKDLVKKGISINIILKTIGISLDEIQQI	99.444	1	360	1	360	0	654	hypothetical protein wHmt_12850 [Wolbachia pipientis]	BDG76727.1	226	6e-74	1
wmk	wHm-t-wmk-1	WFEM_02520	MANISIRYQIAQKVRSWRLKRGYTQKDLAGKIGVTYQIVLQYEKGTRKISIEKLYSIAKVLSIGIVDLIPVSNEKICLKTEEEEILNLIRKYRKINDQELRKIFCLLTKFVQVSERSSRKAEKVKIAKGLVKAGVSVDTVSKTIGLSADECVEEKTGSIYYQIGKKIKEWTGIYSEGFSRKNEYNT	100	1	561	1	561	0	1037	hypothetical protein wHmt_12840 [Wolbachia pipientis]	BDG76726.1	366	2e-127	1
wmk	wSuzi-wmk	WFEM_03750	MKKENKCSNFLDYKVIGQEVRNRRLAKGYTQKDLAKKIGTTYQVILQYEKGTRRISIKKLYELAEALSTTARDLACVQEVSNEERYEEEEILNLVRRHKEIKDQELRETFYLLTKFIRISEEESGKAVKVEVAKGLVKEGVSAHVISQTTSLSIDEYDNDEKKISIPYKVGQRIKEWRLIRGYTQEDLASKVGIINQRIYEYEQGRAAVSLEMLDEIAKVLLINITDLLPETRENENSEAELSRLIEEYKKIKSQELRNVLIKSLFESIQVCKEKVKRVEKMKIAKNLVKEGISINIILKTVGISLDEIQQI	73.235	64	913	82	939	6.84e-75	276	helix-turn-helix domain-containing protein [Wolbachia endosymbiont of Drosophila burlai]	WP_274978982.1	608	0	0.9936
wmk	wHm-t-wmk-1	WFEM_03830	MIASTIDHKVGQEVRNRRLAKGYTQRDLAEKIGVTYQVILQYEKGTRKISIEKLYAIAEILSIGIVDLIPVSNEKICLEDEGEEILNLIRKYKTINDQELRRMFCLLTKIARVGEENSKKTERIKIAKDLVKKGISINIILKTIGISLDEIQQI	83.424	64	431	64	431	4.04e-95	342	helix-turn-helix transcriptional regulator [Wolbachia endosymbiont (group B) of Chorthippus brunneus]	WP_264336586.1	253	3e-81	0.8431

## Sheet: Table S4 Singletons
Table S4 Annotation of wFem-specific proteins
ID	Query Name	Hits Found	Top Hit			Details	Hits Found	Top Hit		Details	Description	Scientific Name	Max Score	Total Score	Query Cover	E value	Per. Ident	Acc. Len	Accession	Organism: Other	Timestamp: 20240630115214
			Identifier	Description	E-value			Identifier	Description											Prediction	OTHER	SP(Sec/SPI)	LIPO(Sec/SPII)	TAT(Tat/SPI)	TATLIPO(Tat/SPII)	PILIN(Sec/SPIII)	CS Position
1	WFEM_00030	2	A0A6A4WC30_AMPAM	Uncharacterized protein	0.00042	show	0			show	putative uncharacterized protein [Wolbachia endosymbiont of Cimex lectularius]	Wolbachia endosymbiont of Cimex lectularius	399	399	0.94	6e-133	0.5361	439	BAO99565.1	OTHER	1.00005	0	0	0	0	0
2	WFEM_00530	170043	A0A7M7PFY4_STRPU	Uncharacterized protein	0	show	5	Ank_4	Ankyrin repeats (many copies)	show	ankyrin repeat domain-containing protein [Wolbachia endosymbiont (group B) of Athalia cordata]	Wolbachia endosymbiont (group B) of Athalia cordata	927	927	0.97	0	0.8695	526	WP_265030441.1	OTHER	1.00006	0	0	0	0	0
3	WFEM_00560	1322	A0A5E4NGX5_9HEMI	Integrase, catalytic core,Ribonuclease H-like domain,HTH-like domain,Winged helix-turn-helix DNA-binding (Fragment)	1e-40	show	1	HTH_Tnp_1	Transposase	show	hypothetical protein TV41_03535 [Wolbachia endosymbiont of Dactylopius coccus]	Wolbachia endosymbiont of Dactylopius coccus	187	187	1	3e-59	1	94	OAM05084.1	OTHER	1.00007	0	0	0	0	0
4	WFEM_00610	54	A0A7E4S7N7_CIMLE	Uncharacterized protein	1.9e-38	show	0			show	phage tail protein [unclassified Wolbachia]	unclassified Wolbachia	181	181	1	9e-53	0.9175	460	WP_341815199.1	OTHER	1.00006	0	0	0	0	0
5	WFEM_00650	1	A0A7E4S7N7_CIMLE	Uncharacterized protein	7.6e-30	show	0			show	hypothetical protein [Wolbachia endosymbiont (group B) of Germaria angustata]	Wolbachia endosymbiont (group B) of Germaria angustata	397	397	1	1e-137	0.9279	266	WP_341813735.1	OTHER	1.00006	0	0	0	0	0
6	WFEM_00760	25525	A0A4S4DFB1_CAMSI	Uncharacterized protein	0	show	3	LRR_6	Leucine Rich repeat	show	AAA family ATPase [Wolbachia endosymbiont (group B) of Episyrphus balteatus]	Wolbachia endosymbiont (group B) of Episyrphus balteatus	273	273	0.99	2e-84	0.7487	676	WP_264730770.1	OTHER	1.00002	0	0	0	0	0
7	WFEM_00860	2	A0A7C9BMZ6_9BACT	T9SS type A sorting domain-containing protein	1.8e-05	show	0			show	hypothetical protein [Wolbachia]	Wolbachia	254	254	1	4e-85	1	124	WP_006012726.1	OTHER	1.00005	0	0	0	0	0
8	WFEM_01000	6	I7JAD6_9RICK	Uncharacterized protein	1.8e-19	show	0			show	hypothetical protein [Wolbachia endosymbiont of Nilaparvata lugens]	Wolbachia endosymbiont of Nilaparvata lugens	273	273	0.97	4e-91	0.9853	193	WP_143689618.1	OTHER	1.00005	0	0	0	0	0
9	WFEM_01030	30525	A0A7E4S701_CIMLE	J domain-containing protein	1e-28	show	1	DnaJ	DnaJ domain	show	ankyrin repeat domain-containing protein [Wolbachia endosymbiont (group B) of Apotomis betuletana]	Wolbachia endosymbiont (group B) of Apotomis betuletana	179	179	1	1e-52	0.9362	384	WP_264704426.1	OTHER	1.00005	1e-06	0	0	0	0
10	WFEM_01060	2	C3ZK62_BRAFL	Uncharacterized protein	0.0054	show	0			show	hypothetical protein wHmt_00880 [Wolbachia pipientis]	Wolbachia pipientis	158	158	1	3e-48	1	79	BDG75530.1	OTHER	1.00006	0	0	0	0	0
11	WFEM_01450	1	A0A0G4MMG6_9PEZI	Autophagy-related protein 11	0.006	show	0			show	hypothetical protein M3L71_05435 [Wolbachia endosymbiont of Frankliniella intonsa]	Wolbachia endosymbiont of Frankliniella intonsa	146	146	1	1e-43	0.9861	72	WGJ61775.1	OTHER	1.00007	1e-06	0	0	0	0
12	WFEM_01660	314	E9P5W7_9CAUD	Putative holliday junction resolvasome	1e-60	show	0			show	Holliday junction resolvase [Wolbachia endosymbiont (group A) of Calamotropha paludella]	Wolbachia endosymbiont (group A) of Calamotropha paludella	208	208	1	1e-66	0.9333	155	WP_265028028.1	OTHER	1.00005	0	0	0	0	0
13	WFEM_01880	2	X1XA48_ACYPI	Uncharacterized protein	3.4e-20	show	0			show	hypothetical protein [Wolbachia endosymbiont of Bemisia tabaci]	Wolbachia endosymbiont of Bemisia tabaci	125	125	1	2e-34	1	171	WP_159077671.1	OTHER	1.00004	0	0	0	0	0
14	WFEM_02010	2	A0A0B2VJA5_TOXCA	Uncharacterized protein	1.4e-05	show	0			show	hypothetical protein [Wolbachia endosymbiont (group B) of Colias croceus]	Wolbachia endosymbiont (group B) of Colias croceus	78.6	78.6	0.87	2e-17	0.8039	51	WP_264706426.1	OTHER	1.00002	0	0	0	0	0
15	WFEM_02350	0				show	0			show	hypothetical protein [unclassified Wolbachia]	unclassified Wolbachia	94	94	1	9e-24	1	47	WP_230609241.1	OTHER	0.999985	4e-06	0	0	0	0
16	WFEM_02410	2	A0A0L9T901_PHAAN	Uncharacterized protein	0.0021	show	0			show	hypothetical protein [Wolbachia]	Wolbachia	99.8	99.8	1	4e-26	1	47	WP_019236588.1	OTHER	1	1e-06	0	0	0	0
17	WFEM_02420	1174	A0A238DW97_9BURK	Transposase	2e-89	show	1	DEDD_Tnp_IS110	Transposase	show	IS110 family transposase [Wolbachia endosymbiont (group A) of Calamotropha paludella]	Wolbachia endosymbiont (group A) of Calamotropha paludella	290	290	1	2e-94	1	448	WP_265041077.1	OTHER	1.00006	0	0	0	0	0
18	WFEM_02560	78	K9U2Z2_CHRTP	DDE_3 domain-containing protein	6.3e-12	show	0			show	IS630 family transposase [Wolbachia endosymbiont (group A) of Anoplius nigerrimus]	Wolbachia endosymbiont (group A) of Anoplius nigerrimus	143	143	1	4e-41	0.9315	198	WP_265015859.1	OTHER	1.00002	0	0	0	0	0
19	WFEM_02790	2	Q8QTE4_WSSV	WSSV184	3.2e-24	show	0			show	hypothetical protein wHmt_13240 [Wolbachia pipientis]	Wolbachia pipientis	119	119	1	1e-33	0.9672	61	BDG76766.1	OTHER	0.572602	0.420886	0.004481	0.001007	0.000438	0.000591
20	WFEM_02850	79	A0A6I8PXV3_XENTR	Uncharacterized LOC100486501	2.6e-49	show	0			show	hypothetical protein [Wolbachia]	Wolbachia	303	303	1	1e-102	0.849	187	WP_006012452.1	OTHER	1.00005	0	0	0	0	0
21	WFEM_02860	1	A0A5E4NSR5_9HEMI	Uncharacterized protein	0.00091	show	0			show	hypothetical protein [unclassified Wolbachia]	unclassified Wolbachia	134	134	1	6e-39	1	73	WP_236681822.1	OTHER	0.998877	0.000981	8.8e-05	8e-06	2e-06	6.4e-05
22	WFEM_02870	88	A0A7M7PF70_STRPU	Uncharacterized protein	8e-25	show	0			show	hypothetical protein [Wolbachia]	Wolbachia	100	100	1	2e-26	1	54	WP_167470124.1	OTHER	0.999036	0.000891	5.6e-05	3e-06	2e-06	1.2e-05
23	WFEM_02890	19702	A0A7E4S7T8_CIMLE	2-methoxy-6-polyprenyl-1,4-benzoquinol methylase, mitochondrial	5.3e-138	show	7	Ubie_methyltran	ubiE/COQ5 methyltransferase family	show	bifunctional demethylmenaquinone methyltransferase/2-methoxy-6-polyprenyl-1,4-benzoquinol methylase UbiE [unclassified Wolbachia]	unclassified Wolbachia	479	479	1	1e-170	0.9957	232	WP_264375475.1	OTHER	1.00006	0	0	0	0	0
24	WFEM_03010	1	F4KYX7_HALH1	Cell surface receptor IPT/TIG domain protein	2.3e-05	show	0			show	hypothetical protein [unclassified Wolbachia]	unclassified Wolbachia	145	145	1	2e-43	0.9718	71	WP_264336667.1	OTHER	0.999933	9.8e-05	0	0	0	1e-06
25	WFEM_03190	5	A0A5E4NI16_9HEMI	Uncharacterized protein	3.2e-252	show	0			show	hypothetical protein [Wolbachia endosymbiont (group B) of Eucosma cana]	Wolbachia endosymbiont (group B) of Eucosma cana	797	797	1	0	0.995	398	WP_264720055.1	OTHER	0.999986	6.4e-05	1e-06	0	0	0
26	WFEM_03350	630	A0A5E4ND54_9HEMI	Ankyrin repeat-containing domain	0	show	0			show	ankyrin repeat domain-containing protein [Wolbachia endosymbiont of Nilaparvata lugens]	Wolbachia endosymbiont of Nilaparvata lugens	2768	5520	0.99	0	0.854	2076	WP_143689532.1	OTHER	1.00005	0	0	0	0	0
27	WFEM_03360	2238	F5YCJ7_TREAZ	Tetratricopeptide repeat protein	2.2e-46	show	0			show	ankyrin repeat domain-containing protein [Wolbachia endosymbiont of Nilaparvata lugens]	Wolbachia endosymbiont of Nilaparvata lugens	1194	1194	1	0	0.9949	1817	WP_143689375.1	OTHER	1.00008	0	0	0	0	0
28	WFEM_03430	1	A0A670IBU2_PODMU	Uncharacterized protein	0.0088	show	0			show	NA									OTHER	0.999993	2e-05	0	0	0	1e-06
29	WFEM_03520	3	R7IWX2_9CLOT	Uncharacterized protein	1.7e-07	show	0			show	ankyrin repeat domain-containing protein [Wolbachia endosymbiont of Spodoptera picta]	Wolbachia endosymbiont of Spodoptera picta	111	111	0.93	2e-26	0.9355	458	WP_211908150.1	OTHER	1.00007	0	0	0	0	0
30	WFEM_03620	12	A0A6P4E898_DRORH	uncharacterized protein LOC108041002	1.1e-73	show	0			show	hypothetical protein [Wolbachia pipientis]	Wolbachia pipientis	233	233	1	8e-77	1	116	WP_019236595.1	OTHER	1.00008	0	0	0	0	0
31	WFEM_03630	15	A0A6P4E898_DRORH	uncharacterized protein LOC108041002	0	show	0			show	hypothetical protein [Wolbachia endosymbiont (group B) of Pammene fasciana]	Wolbachia endosymbiont (group B) of Pammene fasciana	915	1607	1	0	1	772	WP_265025143.1	OTHER	1.00005	1.1e-05	0	0	0	0
32	WFEM_03650	2772	A0A2I7N2T9_9NEIS	IS5/IS1182 family transposase	8.6e-34	show	1	DUF4096	Putative transposase of IS4/5 family (DUF4096)	show	IS5 family transposase [Wolbachia endosymbiont of Diaphorina citri]	Wolbachia endosymbiont of Diaphorina citri	186	186	0.93	1e-56	0.9885	263	WP_160142696.1	OTHER	1.00008	0	0	0	0	0
33	WFEM_03740	1307	E9P601_9CAUD	MutL	7.9e-17	show	0			show	DNA mismatch repair endonuclease MutL [Wolbachia endosymbiont (group B) of Rhopobota naevana]	Wolbachia endosymbiont (group B) of Rhopobota naevana	86.7	86.7	1	4e-18	1	620	WP_264686518.1	OTHER	1.00001	0	1e-06	0	0	0
34	WFEM_03760	4	A0A482XJG5_LAOST	MPN domain-containing protein	5.2e-21	show	0			show	DNA repair protein RadC [Wolbachia pipientis wMelPop]	Wolbachia pipientis wMelPop	104	104	0.72	1e-26	1	118	ERN55805.1	OTHER	1.00002	1.8e-05	5e-06	0	0	3e-06
35	WFEM_03780	577	B3ESQ0_AMOA5	Integrase catalytic domain-containing protein	9.9e-43	show	2	HTH_29	Winged helix-turn helix	show	transposase [Wolbachia endosymbiont of Dactylopius coccus]	Wolbachia endosymbiont of Dactylopius coccus	218	218	0.96	1e-70	0.972	147	OAM04633.1	OTHER	1.00006	0	0	0	0	0
36	WFEM_03810	0				show	0			show	DEAD/DEAH box helicase family protein [Wolbachia endosymbiont of Diaphorina citri]	Wolbachia endosymbiont of Diaphorina citri	379	379	0.98	2e-118	0.8559	1492	WP_237398569.1	OTHER	1.00004	0	0	0	0	0
37	WFEM_03890	208006	A0A482XK11_LAOST	Uncharacterized protein	0	show	5	Ank_2	Ankyrin repeats (3 copies)	show	ankyrin repeat domain-containing protein [unclassified Wolbachia]	unclassified Wolbachia	303	521	0.96	1e-92	0.4532	620	WP_264688711.1	OTHER	1.00006	0	0	0	0	0
38	WFEM_03940	1	A0A445EHR2_ARAHY	Uncharacterized protein	2.7e-09	show	0			show	NA									OTHER	0.999986	7e-06	1e-06	0	0	0
39	WFEM_04280	842	A0A5E4M6A4_9HEMI	Transposase, IS4-like,Ribonuclease H-like domain,Transposase, Tn5-like, core,Putative transposase (Fragment)	1.7e-33	show	0			show	transposase [Wolbachia endosymbiont of Encarsia formosa]	Wolbachia endosymbiont of Encarsia formosa	115	115	1	5e-32	1	56	WP_162848911.1	OTHER	1.00005	0	0	0	0	0
40	WFEM_04520	1	G5JZF8_9STRE	Immunoglobulin G-binding protein G	6.3e-05	show	0			show	hypothetical protein [Wolbachia endosymbiont of Nilaparvata lugens]	Wolbachia endosymbiont of Nilaparvata lugens	262	262	1	9e-88	0.9648	142	WP_143689495.1	OTHER	1.00004	0	0	0	0	0
41	WFEM_04530	49	A0A3Q0JIY9_DIACI	protein 4.1 homolog	1.6e-21	show	0			show	hypothetical protein [Wolbachia endosymbiont of Nilaparvata lugens]	Wolbachia endosymbiont of Nilaparvata lugens	187	187	1	3e-59	1	95	WP_143689494.1	OTHER	1.00005	2e-06	0	0	0	0
42	WFEM_04540	172	Q5F9A4_NEIG1	Phage terminase, large subunit	2.1e-23	show	0			show	hypothetical protein [Wolbachia endosymbiont (group B) of Dolichovespula media]	Wolbachia endosymbiont (group B) of Dolichovespula media	711	711	0.98	0	0.9771	523	WP_264337548.1	OTHER	1.00008	0	0	0	0	0
43	WFEM_04670	3	A0A5E4M7R0_9HEMI	Uncharacterized protein	5.6e-23	show	0			show	hypothetical protein [unclassified Wolbachia]	unclassified Wolbachia	225	225	1	4e-71	0.8203	303	WP_264683292.1	OTHER	0.940981	0.005607	0.052753	3.1e-05	1.8e-05	0.000629
44	WFEM_04920	1	A0A5E4M5B0_9HEMI	Uncharacterized protein	0.0051	show	0			show	hypothetical protein [Wolbachia endosymbiont of Nilaparvata lugens]	Wolbachia endosymbiont of Nilaparvata lugens	588	588	1	0	0.9965	288	WP_143689444.1	OTHER	1.00005	2e-06	0	0	0	0
45	WFEM_05000	3	A0A411PGE0_9GAMM	Uncharacterized protein	2e-06	show	0			show	hypothetical protein [unclassified Wolbachia]	unclassified Wolbachia	103	103	1	2e-27	1	50	WP_241653896.1	OTHER	0.999947	1.3e-05	2.7e-05	2e-06	0	1.3e-05
46	WFEM_05030	14	A0A261DBE4_9RICK	DUF3857 domain-containing protein	3.1e-59	show	0			show	DUF3857 domain-containing protein [Wolbachia endosymbiont (group B) of Ischnura elegans]	Wolbachia endosymbiont (group B) of Ischnura elegans	323	323	1	1e-104	0.9938	627	WP_265022532.1	OTHER	1.00004	1e-06	0	0	0	0
47	WFEM_05100	44	F4XIE4_9CYAN	Matrixin	1.6e-11	show	0			show	hypothetical protein [Wolbachia endosymbiont of Nilaparvata lugens]	Wolbachia endosymbiont of Nilaparvata lugens	200	200	1	2e-64	1	97	WP_143689435.1	OTHER	1.00005	2e-06	0	0	0	0
48	WFEM_05160	2	C1FD29_MICCC	Uncharacterized protein	0.00014	show	0			show	hypothetical protein [Wolbachia endosymbiont of Nilaparvata lugens]	Wolbachia endosymbiont of Nilaparvata lugens	176	176	1	2e-55	0.9659	88	WP_143689432.1	OTHER	1.00004	1e-06	0	0	0	0
49	WFEM_05270	79	A0A7E4S8D0_CIMLE	PKS_AT domain-containing protein	7.2e-114	show	0			show	hypothetical protein [Wolbachia endosymbiont of Culex quinquefasciatus]	Wolbachia endosymbiont of Culex quinquefasciatus	493	493	1	2e-175	0.9556	255	WP_231834426.1	OTHER	1.00004	0	0	0	0	0
50	WFEM_05930	9861	B7P695_IXOSC	S-adenosylmethionine uptake transporter, putative	9e-108	show	1	EamA	EamA-like transporter family	show	DMT family transporter [Wolbachia endosymbiont (group B) of Aricia agestis]	Wolbachia endosymbiont (group B) of Aricia agestis	574	574	1	0	0.9666	299	WP_264376872.1	OTHER	1.00003	0	0	0	0	0
51	WFEM_05940	9784	A0A1M4UTM5_9FLAO	UDP-glucose 6-dehydrogenase	8.7e-25	show	2	UDPG_MGDP_dh_N	UDP-glucose/GDP-mannose dehydrogenase family, NAD binding domain	show	NAD(P)-binding domain-containing protein [Wolbachia endosymbiont (group B) of Aricia artaxerxes]	Wolbachia endosymbiont (group B) of Aricia artaxerxes	202	202	0.99	2e-64	0.9612	158	WP_341815308.1	OTHER	0.995771	0.00421	4.6e-05	5e-06	3e-06	5e-06
52	WFEM_05960	1646	I4C7S9_DESTA	Transposase	2e-26	show	1	DEDD_Tnp_IS110	Transposase	show	transposase [Wolbachia pipientis]	Wolbachia pipientis	387	387	1	3e-135	0.9793	193	WP_254229735.1	OTHER	1.00006	0	0	0	0	0
53	WFEM_06110	0				show	0			show	hypothetical protein [Wolbachia endosymbiont of Diaphorina citri]	Wolbachia endosymbiont of Diaphorina citri	460	460	1	2e-159	1	460	WP_255419714.1	OTHER	1.00005	0	0	0	0	0
54	WFEM_06230	2	A0A4X3PSQ2_PRIPA	Uncharacterized protein	6.7e-05	show	0			show	magnesium transporter [Wolbachia endosymbiont of Nilaparvata lugens]	Wolbachia endosymbiont of Nilaparvata lugens	81.6	81.6	1	4e-17	1	243	WP_143689768.1	OTHER	1.00001	0	1e-06	0	0	0
55	WFEM_06510	3	H0WSI2_OTOGA	Uncharacterized protein	3.9e-08	show	0			show	DUF350 domain-containing protein [Wolbachia endosymbiont of Laodelphax striatellus]	Wolbachia endosymbiont of Laodelphax striatellus	88.6	88.6	0.71	2e-18	1	458	WP_063630691.1	OTHER	1.00002	0	0	0	0	0
56	WFEM_06990	1160	A0A5E4MWZ1_9HEMI	Bacteriophage phiJL001, Gp84,Bacteriophage phiJL001, Gp84, N-terminal,Bacteriophage phiJL001, Gp84, C	3.1e-121	show	2	DUF2163	Uncharacterized conserved protein (DUF2163)	show	DUF2163 domain-containing protein [unclassified Wolbachia]	unclassified Wolbachia	536	536	1	0	0.9924	262	WP_264336273.1	OTHER	0.999697	0.000338	4e-06	0	0	0
57	WFEM_07050	4679	I7IHW9_9RICK	Orotate phosphoribosyltransferase	6.1e-97	show	1	Pribosyltran	Phosphoribosyl transferase domain	show	orotate phosphoribosyltransferase [Wolbachia endosymbiont of Nilaparvata lugens]	Wolbachia endosymbiont of Nilaparvata lugens	390	390	1	1e-136	1	196	WP_143689839.1	OTHER	1.00007	0	0	0	0	0
58	WFEM_07060	7	A0A3N5BGM8_9STAP	Uncharacterized protein	1.4e-34	show	0			show	hypothetical protein [Wolbachia endosymbiont (group B) of Pandemis corylana]	Wolbachia endosymbiont (group B) of Pandemis corylana	249	249	1	3e-81	0.9919	242	WP_264685738.1	OTHER	1.00005	0	0	0	0	0
59	WFEM_07190	1	A0A5C3KAE5_9AGAR	HET-R	1.6e-05	show	0			show	hypothetical protein [Wolbachia endosymbiont of Nilaparvata lugens]	Wolbachia endosymbiont of Nilaparvata lugens	130	130	0.83	1e-34	1	320	WP_143689843.1	OTHER	0.999952	9.5e-05	2e-06	0	0	1e-06
60	WFEM_07320	1	A0A1I5VCE5_9LACT	N-acetylmuramoyl-L-alanine amidase	0.0023	show	0			show	hypothetical protein [unclassified Wolbachia]	unclassified Wolbachia	128	128	1	1e-36	1	73	WP_143689851.1	OTHER	1.00003	0	0	0	0	0
61	WFEM_07330	0				show	0			show	hypothetical protein [Wolbachia endosymbiont of Encarsia formosa]	Wolbachia endosymbiont of Encarsia formosa	111	111	1	1e-30	1	54	WP_343289553.1	OTHER	1.00004	0	0	0	0	0
62	WFEM_07740	2	J3LUC5_ORYBR	Uncharacterized protein	6.6e-09	show	0			show	hypothetical protein [Wolbachia]	Wolbachia	177	177	1	4e-53	0.7133	211	WP_006014647.1	OTHER	1.00006	0	0	0	0	0
63	WFEM_08010	0				show	0			show	DUF1109 domain-containing protein [Wolbachia endosymbiont of Laodelphax striatellus]	Wolbachia endosymbiont of Laodelphax striatellus	276	276	1	4e-93	0.9926	136	WP_063630764.1	OTHER	1.00007	0	0	0	0	0
64	WFEM_08080	1	C9YWN0_STRSW	HTH cro/C1-type domain-containing protein	0.0012	show	0			show	hypothetical protein [Wolbachia endosymbiont of Armadillidium arcangelii]	Wolbachia endosymbiont of Armadillidium arcangelii	105	105	0.92	4e-27	0.9811	128	WP_349967127.1	OTHER	1.00004	0	0	0	0	0
65	WFEM_08300	29	A0A7J6YKU4_9COLE	Uncharacterized protein	1.3e-117	show	1	DDE_Tnp_1	Transposase DDE domain	show	transposase [Wolbachia endosymbiont (group B) of Chorthippus brunneus]	Wolbachia endosymbiont (group B) of Chorthippus brunneus	199	199	1	5e-64	1	98	WP_264336395.1	OTHER	1.00007	0	0	0	0	0
66	WFEM_09040	191455	A0A482XK11_LAOST	Uncharacterized protein	0	show	5	Ank_2	Ankyrin repeats (3 copies)	show	ankyrin repeat domain-containing protein [Wolbachia endosymbiont of Laodelphax striatellus]	Wolbachia endosymbiont of Laodelphax striatellus	734	734	1	0	0.9918	365	WP_063630862.1	OTHER	1.00007	0	0	0	0	0
67	WFEM_09090	3	A0CTK8_PARTE	Uncharacterized protein	2.3e-17	show	0			show	conserved hypothetical protein [Wolbachia pipientis wAlbB]	Wolbachia pipientis wAlbB	107	107	1	3e-29	1	53	CCE77564.1	OTHER	0.999995	0	0	0	0	0
68	WFEM_09140	1442	A0A6B9SWX6_9CAUD	Periplasmic thiol:disulfide oxidoreductase	5.3e-85	show	1	DsbB	Disulfide bond formation protein DsbB	show	disulfide bond formation protein B [unclassified Wolbachia]	unclassified Wolbachia	322	322	1	7e-111	0.9937	159	WP_063630855.1	OTHER	1.00004	0	0	0	0	0
69	WFEM_09330	54	A0A5E4MF78_9HEMI	Phage major capsid protein, HK97,Phage capsid	3e-08	show	0			show	hypothetical protein HGO48_07185 [Wolbachia endosymbiont of Diaphorina citri]	Wolbachia endosymbiont of Diaphorina citri	116	116	1	2e-32	0.9825	57	QLG97084.1	OTHER	1.00002	1e-06	0	0	0	0
70	WFEM_09360	1	A0A154PQX3_DUFNO	S-antigen protein (Fragment)	5.2e-05	show	0			show	hypothetical protein [unclassified Wolbachia]	unclassified Wolbachia	93.2	93.2	1	2e-23	1	47	WP_264686763.1	OTHER	1.00001	0	0	0	0	0
71	WFEM_09550	4798	I7JB52_9RICK	tRNA processing exoribonuclease BN	6.9e-118	show	1	Virul_fac_BrkB	Virulence factor BrkB	show	YihY/virulence factor BrkB family protein [Wolbachia endosymbiont of Encarsia formosa]	Wolbachia endosymbiont of Encarsia formosa	441	441	1	4e-155	0.9955	271	WP_343289483.1	OTHER	0.999941	7e-05	1e-06	0	0	0
72	WFEM_09560	53	A0A5E4MAF0_9HEMI	Conjugal transfer TrbC/type IV secretion VirB2	3.4e-29	show	1	TrbC	TrbC/VIRB2 pilin	show	TrbC/VirB2 family protein [Wolbachia endosymbiont (group A) of Gymnosoma rotundatum]	Wolbachia endosymbiont (group A) of Gymnosoma rotundatum	201	201	1	1e-64	0.9541	109	WP_264705488.1	SP	0.224026	0.432971	0.339564	0.000765	0.000664	0.002007	CS pos: 18-19. Pr: 0.4550
73	WFEM_09580	6	A0A482XRU8_LAOST	Uncharacterized protein	4.7e-50	show	0			show	hypothetical protein [Wolbachia endosymbiont of Nilaparvata lugens]	Wolbachia endosymbiont of Nilaparvata lugens	752	752	0.97	0	0.8164	445	WP_143689282.1	OTHER	1.00008	0	0	0	0	0
74	WFEM_09640	1	A0A6Q2Y4H5_ESOLU	Uncharacterized protein	9e-12	show	0			show	hypothetical protein [unclassified Wolbachia]	unclassified Wolbachia	90.1	90.1	1	2e-22	1	44	WP_264336485.1	OTHER	0.999993	1e-06	7e-06	0	0	0
75	WFEM_09690	0				show	0			show	hypothetical protein CCY16_00416 [Wolbachia endosymbiont of Wuchereria bancrofti]	Wolbachia endosymbiont of Wuchereria bancrofti	92	92	1	9e-23	0.8519	54	OWZ24955.1	OTHER	0.999997	3e-06	0	0	0	0
76	WFEM_09750	1	A0A5E4NNF1_9HEMI	Uncharacterized protein	4.2e-197	show	0			show	hypothetical protein [Wolbachia endosymbiont of Laodelphax striatellus]	Wolbachia endosymbiont of Laodelphax striatellus	627	627	0.96	0	0.9935	554	WP_063630973.1	OTHER	0.999959	4.8e-05	0	0	0	0
77	WFEM_09760	1	A0A5E4NNF1_9HEMI	Uncharacterized protein	6.9e-156	show	0			show	hypothetical protein [Wolbachia endosymbiont of Laodelphax striatellus]	Wolbachia endosymbiont of Laodelphax striatellus	501	501	1	8e-174	0.9959	554	WP_063630973.1	OTHER	1.00005	4e-06	0	0	0	0
78	WFEM_10180	7062	I7ITY6_9RICK	NADH-quinone oxidoreductase subunit A	2.2e-63	show	1	Oxidored_q4	NADH-ubiquinone/plastoquinone oxidoreductase, chain 3	show	NADH-quinone oxidoreductase subunit A [Wolbachia]	Wolbachia	233	233	1	9e-77	1	117	WP_064085468.1	OTHER	1.00005	0	0	0	0	0
79	WFEM_10300	1	A0A5E4NE61_9HEMI	Uncharacterized protein	1.5e-84	show	0			show	hypothetical protein [unclassified Wolbachia]	unclassified Wolbachia	274	274	1	1e-92	0.9925	133	WP_226079314.1	OTHER	1.00004	0	0	0	0	0
80	WFEM_10420	2	V3YYM5_LOTGI	Uncharacterized protein	1.1e-07	show	0			show	alpha/beta hydrolase [Wolbachia endosymbiont of Nilaparvata lugens]	Wolbachia endosymbiont of Nilaparvata lugens	136	136	1	1e-36	0.9846	370	WP_177429448.1	OTHER	0.999941	7.9e-05	2e-06	0	0	0
81	WFEM_10460	1	A0A7J6YUI8_9COLE	Uncharacterized protein	5.8e-05	show	0			show	collagen-like protein [Wolbachia endosymbiont (group B) of Melanostoma mellinum]	Wolbachia endosymbiont (group B) of Melanostoma mellinum	230	230	0.98	3e-67	0.9903	1369	WP_265041977.1	OTHER	1.00005	0	0	0	0	0
82	WFEM_10600	2	A0A1E7QLR6_WOLPI	Uncharacterized protein	0.0023	show	0			show	hypothetical protein [Wolbachia]	Wolbachia	94.4	94.4	0.94	8e-24	1	48	WP_006015692.1	OTHER	0.999804	3.6e-05	6.2e-05	9e-06	0	9.7e-05
83	WFEM_10630	1	V4BA17_LOTGI	Uncharacterized protein	2.3e-09	show	0			show	hypothetical protein wTpre_751 [Wolbachia endosymbiont of Trichogramma pretiosum]	Wolbachia endosymbiont of Trichogramma pretiosum	69.7	69.7	0.66	5e-14	0.9231	39	OCA06416.1	OTHER	1.00001	3e-06	0	0	0	0
84	WFEM_11000	38	A0A7J6YK33_9COLE	Uncharacterized protein	3.3e-214	show	0			show	peptidase M2 [Wolbachia endosymbiont of Oeneis ivallda]	Wolbachia endosymbiont of Oeneis ivallda	862	862	1	0	0.9565	1129	XCA34549.1	OTHER	1.00005	8e-06	0	0	0	0
85	WFEM_11060	0				show	0			show	hypothetical protein wHmt_04150 [Wolbachia pipientis]	Wolbachia pipientis	235	235	0.96	1e-77	0.9675	123	BDG75857.1	OTHER	0.999817	0.000177	1.7e-05	2e-06	1e-06	5e-06
86	WFEM_11220	7	A0A2A9MJR1_9APIC	Uncharacterized protein	1.4e-29	show	0			show	hypothetical protein [Wolbachia endosymbiont (group B) of Eucosma cana]	Wolbachia endosymbiont (group B) of Eucosma cana	66.2	66.2	0.32	2e-10	0.8205	164	WP_264719954.1	OTHER	1.00003	1e-06	0	0	0	0
87	WFEM_11240	1362	I7ITX1_9RICK	Transcription termination factor NusB	1.1e-34	show	1	NusB	NusB family	show	tanscription antitermination factor NusB [Wolbachia endosymbiont (group B) of Eucosma cana]	Wolbachia endosymbiont (group B) of Eucosma cana	213	213	1	3e-69	1	105	WP_264719955.1	OTHER	1.00002	5e-06	0	0	0	0
88	WFEM_11250	1	A0A444T8A2_ARMVU	Uncharacterized protein (Fragment)	1.2e-08	show	0			show	NA									OTHER	0.993085	0.006293	0.000522	3e-05	1.6e-05	6.7e-05
89	WFEM_11420	2	I7JA92_9RICK	RNase P protein component	7.4e-15	show	0			show	putative ribonuclease P protein component [Wolbachia endosymbiont of Trichogramma pretiosum]	Wolbachia endosymbiont of Trichogramma pretiosum	103	103	1	2e-27	1	51	OCA06318.1	OTHER	0.99999	5e-06	7e-06	0	0	1e-06
90	WFEM_11460	8	A0A7E4S7M8_CIMLE	Uncharacterized protein	2.9e-16	show	0			show	hypothetical protein [unclassified Wolbachia]	unclassified Wolbachia	594	781	0.99	0	0.9496	829	WP_264376498.1	OTHER	1.00005	2.2e-05	1e-06	0	0	0
91	WFEM_11860	1	A0A1X7SRI9_AMPQE	Uncharacterized protein	1.2e-05	show	0			show	hypothetical protein [unclassified Wolbachia]	unclassified Wolbachia	93.2	93.2	1	2e-23	0.9787	47	WP_017532507.1	OTHER	1	0	0	0	0	0
92	WFEM_11890	3	A0A5E4N016_9HEMI	MnmE, helical domain	2.8e-21	show	0			show	hypothetical protein [Wolbachia endosymbiont of Nilaparvata lugens]	Wolbachia endosymbiont of Nilaparvata lugens	304	304	1	2e-99	0.9932	462	WP_143689112.1	OTHER	1.00006	0	0	0	0	0
93	WFEM_11900	0				show	0			show	hypothetical protein [Wolbachia endosymbiont of Nilaparvata lugens]	Wolbachia endosymbiont of Nilaparvata lugens	183	183	1	3e-58	1	87	WP_096618017.1	OTHER	1.00005	6e-06	0	0	0	0
94	WFEM_12150	4	A0A210PZR2_MIZYE	Collagen-like protein 1	3.6e-10	show	0			show	hypothetical protein wTpre_460 [Wolbachia endosymbiont of Trichogramma pretiosum]	Wolbachia endosymbiont of Trichogramma pretiosum	48.1	48.1	0.61	2e-05	0.7879	61	OCA06137.1	OTHER	1	2e-06	1e-06	0	0	0
95	WFEM_12230	2	A0A5E4MYP0_9HEMI	Uncharacterized protein	9.6e-46	show	0			show	hypothetical protein [Wolbachia endosymbiont of Nilaparvata lugens]	Wolbachia endosymbiont of Nilaparvata lugens	167	167	0.97	1e-51	0.9222	98	WP_143689089.1	OTHER	1.00006	0	0	0	0	0
96	WFEM_12240	4	A0A5E4MYP0_9HEMI	Uncharacterized protein	1.5e-164	show	0			show	hypothetical protein [Wolbachia endosymbiont of Homalodisca vitripennis]	Wolbachia endosymbiont of Homalodisca vitripennis	503	503	1	1e-178	0.9917	321	MBR9983878.1	OTHER	1.00007	0	0	0	0	0
97	WFEM_12350	54	D6WW54_TRICA	Neuroblast differentiation-associated protein AHNAK-like Protein	3.1e-31	show	0			show	hypothetical protein [Wolbachia endosymbiont (group B) of Leptidea sinapis]	Wolbachia endosymbiont (group B) of Leptidea sinapis	155	295	1	3e-44	0.914	277	WP_264377356.1	OTHER	1.00006	0	0	0	0	0
98	WFEM_12360	37	A0A401T2U4_CHIPU	Uncharacterized protein	7.9e-23	show	0			show	hypothetical protein [Wolbachia pipientis]	Wolbachia pipientis	152	152	0.73	4e-44	0.9634	190	WP_234303550.1	OTHER	1.00006	0	0	0	0	0
99	WFEM_12510	1	A0A6J8BK43_MYTCO	HMCN	0.0032	show	0			show	hypothetical protein wTpre_312 [Wolbachia endosymbiont of Trichogramma pretiosum]	Wolbachia endosymbiont of Trichogramma pretiosum	173	173	1	6e-54	0.9239	92	OCA05991.1	OTHER	1.00006	1e-05	0	0	0	0
100	WFEM_12790	2	A0A5E4MY64_9HEMI	Uncharacterized protein	7.7e-08	show	0			show	ATP-binding protein [Wolbachia endosymbiont of Bemisia tabaci]	Wolbachia endosymbiont of Bemisia tabaci	266	266	1	2e-87	1	275	WP_159077683.1	OTHER	1.00003	1e-06	0	0	0	0

## Sheet: Table S5 Protein clusters
Table S5 Annotation of wFem-specific protein clusters
Protein cluster ID	Annotations	Number of proteins	Protein IDs
OG0000019	Transposase	7	WFEM_01190, WFEM_01740, WFEM_03560, WFEM_04250, WFEM_04830, WFEM_07170, WFEM_12290
OG0000025	Transposase	6	WFEM_01750, WFEM_03550, WFEM_04240, WFEM_04840, WFEM_07160, WFEM_12300
OG0000065	Rpn family recombination-promoting nuclease/putative transposase	4	WFEM_00270, WFEM_02290, WFEM_02530, WFEM_03820
OG0001008	Hypothetical protein	2	WFEM_00080, WFEM_11230
OG0001014	IS630 family transposase	2	WFEM_02630, WFEM_09970
OG0001015	Magnesium transporter	2	WFEM_02950, WFEM_06220
OG0001016	Zinc ribbon domain-containing protein	2	WFEM_03220, WFEM_06080
OG0001019	Transposase	2	WFEM_03970, WFEM_05950
OG0001020	Hypothetical protein	2	WFEM_06120, WFEM_06830
OG0001021	Hypothetical protein	2	WFEM_07260, WFEM_07310
OG0001022	Hypothetical protein	2	WFEM_09800, WFEM_09810
OG0000004	Transposase	12	WFEM_01200, WFEM_01480, WFEM_02260, WFEM_03170, WFEM_03570, WFEM_04210, WFEM_04270, WFEM_04810, WFEM_07130, WFEM_09320, WFEM_12100, WFEM_12330
OG0000005	Transposase	11	WFEM_01210, WFEM_02250, WFEM_02270, WFEM_03160, WFEM_03580, WFEM_03960, WFEM_04220, WFEM_04260, WFEM_04820, WFEM_07140, WFEM_12320
OG0000012	Transposase	9	WFEM_00330, WFEM_00580, WFEM_01680, WFEM_03980, WFEM_04510, WFEM_04760, WFEM_07280, WFEM_12820, WFEM_12890
OG0000008	Ankyrin repeat domain-containing protein	10	WFEM_00190, WFEM_01240, WFEM_01710, WFEM_01990, WFEM_02830, WFEM_02930, WFEM_03250, WFEM_03590, WFEM_03860, WFEM_07090
OG0000011	Transposase	9	WFEM_00320, WFEM_00590, WFEM_01690, WFEM_03990, WFEM_04500, WFEM_04770, WFEM_07290, WFEM_12830, WFEM_12880
OG0000009	IS481 family transposase	10	WFEM_00200, WFEM_01250, WFEM_01980, WFEM_02820, WFEM_02920, WFEM_03240, WFEM_03600, WFEM_03850, WFEM_04790, WFEM_07100
OG0001017	Transposase	2	WFEM_03380, WFEM_03400
OG0001009	IS630 transposase-related protein	2	WFEM_00230, WFEM_03180
OG0001011	IS110 transposase	2	WFEM_02430, WFEM_07270
OG0001018	Group II intron maturase-specific domain-containing protein	2	WFEM_03910, WFEM_12990
OG0001010	Ankyrin repeat domain-containing protein	2	WFEM_02370, WFEM_03720
OG0001012	DEAD/DEAH box helicase	2	WFEM_02590, WFEM_07380
OG0001013	DEAD/DEAH box helicase	2	WFEM_02600, WFEM_07370
OG0001023	Hypothetical protein	2	WFEM_12280, WFEM_12970
